# Supplementary material for: N-(4-Meth­oxy­phen­yl)-6-methyl-2-phenyl-5-{[4-(tri­fluoro­meth­yl)anilino]meth­yl}pyrimidin-4-amine
Source: Acta Crystallogr Sect E Struct Rep Online. 2013 Nov 27;69(Pt 12):o1831–2. doi: 10.1107/S160053681303170X (PMC3885078; doi:10.1107/S160053681303170X)
Supplement: Supplementary file 1 [file e-69-o1831-sup1.cif]

##############################################################################
#                                                                            #
# This CIF contains the data in a paper accepted for publication in          #
# Acta Crystallographica Section E. It conforms to the requirements of       #
# Notes for Authors for Acta Crystallographica Section E, and has been       #
# peer reviewed under the auspices of the IUCr Commission on Journals.       #
#                                                                            #
# Full details of the Crystallographic Information File format               #
# are given in the paper "The Crystallographic Information File (CIF):       #
# a New Standard Archive File for Crystallography" by S. R. Hall, F. H.      #
# Allen and I. D. Brown [Acta Cryst. (1991), A47, 655-685].                  #
#                                                                            #
# The current version of the core CIF dictionary is obtainable from          #
# ftp://ftp.iucr.org/pub/cif_core.dic.                                       #
#                                                                            #
# Software is freely available for graphical display of the structure(s)     #
# in this CIF. For information consult the CIF software page                 #
# http://www.iucr.org/resources/cif/software.                                #
#                                                                            #
# This file may be used for bona fide research purposes within the           #
# scientific community so long as proper attribution is given to the journal # 
# article from which it was obtained.                                        #
#                                                                            #
##############################################################################
data_I
_audit_creation_method     SHELXL-97
_database_code_depnum_ccdc_archive     'CCDC 972921'
_chemical_name_systematic
;\
<i>N</i>-(4-Methoxyphenyl)-6-methyl-2-phenyl-\
5-{[4-(trifluoromethyl)anilino]methyl}pyrimidin-4-amine
;
_chemical_name_common
;
;
_chemical_formula_moiety     'C26 H23 F3 N4 O'
_chemical_formula_sum     'C26 H23 F3 N4 O'
_chemical_formula_iupac     'C26 H23 F3 N4 O'
_chemical_formula_weight     464.48
_chemical_melting_point     470
_symmetry_cell_setting     triclinic
_symmetry_space_group_name_H-M     'P -1'
_symmetry_space_group_name_Hall     '-P 1'
loop_
    _symmetry_equiv_pos_as_xyz
    'x, y, z'
    '-x, -y, -z'
_cell_length_a     8.724(3)
_cell_length_b     15.141(6)
_cell_length_c     17.844(7)
_cell_angle_alpha     93.89(3)
_cell_angle_beta     99.19(3)
_cell_angle_gamma     103.26(3)
_cell_volume     2251.3(15)
_cell_formula_units_Z     4
_cell_measurement_reflns_used     6466
_cell_measurement_theta_min     2.78
_cell_measurement_theta_max     29.83
_cell_measurement_temperature     100(2)
_exptl_crystal_description     plate
_exptl_crystal_colour     'light yellow'
_exptl_crystal_size_max     0.43
_exptl_crystal_size_mid     0.08
_exptl_crystal_size_min     0.04
_exptl_crystal_density_diffrn     1.370
_exptl_crystal_density_meas     ?
_exptl_crystal_density_method     'not measured'
_exptl_crystal_F_000     968
_exptl_absorpt_coefficient_mu     0.103
_exptl_absorpt_correction_type     none
_exptl_absorpt_process_details     ?
_exptl_absorpt_correction_T_min     ?
_exptl_absorpt_correction_T_max     ?
_diffrn_ambient_temperature     100(2)
_diffrn_radiation_type     MoK\a
_diffrn_radiation_wavelength     0.71073
_diffrn_radiation_source     'fine-focus sealed tube'
_diffrn_radiation_monochromator     graphite
_diffrn_measurement_device_type
                   'Oxford Diffraction Xcalibur PX diffractometer with Ruby CCD'
_diffrn_measurement_method     '\w'
_diffrn_detector_area_resol_mean     ?
_diffrn_reflns_number     19792
_diffrn_reflns_av_R_equivalents     0.0224
_diffrn_reflns_av_sigmaI/netI     0.0454
_diffrn_reflns_theta_min     2.78
_diffrn_reflns_theta_max     29.83
_diffrn_reflns_theta_full     25.50
_diffrn_measured_fraction_theta_max     0.879
_diffrn_measured_fraction_theta_full     0.999
_diffrn_reflns_limit_h_min     -12
_diffrn_reflns_limit_h_max     12
_diffrn_reflns_limit_k_min     -20
_diffrn_reflns_limit_k_max     20
_diffrn_reflns_limit_l_min     -23
_diffrn_reflns_limit_l_max     16
_diffrn_standards_number     ?
_diffrn_standards_interval_count     ?
_diffrn_standards_interval_time     ?
_diffrn_standards_decay_%     ?
_refine_special_details
;
Refinement of <i>F</i>^2^ against ALL reflections. The weighted <i>R</i>-factor
<i>wR</i> and goodness of fit <i>S</i> are based on <i>F</i>^2^, conventional
<i>R</i>-factors <i>R</i> are based on <i>F</i>, with <i>F</i> set to zero for
negative <i>F</i>^2^. The threshold expression of <i>F</i>^2^ >
\s(<i>F</i>^2^) is used only for calculating <i>R</i>-factors(gt) <i>etc</i>.
and is not relevant to the choice of reflections for refinement.
<i>R</i>-factors based on <i>F</i>^2^ are statistically about twice as large
as those based on <i>F</i>, and <i>R</i>- factors based on ALL data will be
even larger.
;
_reflns_number_total     11372
_reflns_number_gt     8352
_reflns_threshold_expression     I>2sigma(I)
_refine_ls_structure_factor_coef     Fsqd
_refine_ls_matrix_type     full
_refine_ls_R_factor_all     0.0799
_refine_ls_R_factor_gt     0.0538
_refine_ls_wR_factor_gt     0.1123
_refine_ls_wR_factor_ref     0.1247
_refine_ls_goodness_of_fit_ref     1.034
_refine_ls_restrained_S_all     1.034
_refine_ls_number_reflns     11372
_refine_ls_number_parameters     642
_refine_ls_number_restraints     0
_refine_ls_hydrogen_treatment     mixed
_refine_ls_weighting_scheme     calc
_refine_ls_weighting_details
         'calc w=1/[\s^2^(Fo^2^)+(0.0405P)^2^+1.2149P] where P=(Fo^2^+2Fc^2^)/3'
_atom_sites_solution_hydrogens     geom
_atom_sites_solution_primary     direct
_atom_sites_solution_secondary     difmap
_refine_ls_shift/su_max     0.001
_refine_ls_shift/su_mean     0.000
_refine_diff_density_max     0.439
_refine_diff_density_min     -0.425
_refine_ls_extinction_method     none
_refine_ls_extinction_coef     ?
loop_
    _atom_type_symbol
    _atom_type_description
    _atom_type_scat_dispersion_real
    _atom_type_scat_dispersion_imag
    _atom_type_scat_source
    'C' 'C' 0.0033 0.0016
                         'International Tables Vol C Tables 4.2.6.8 and 6.1.1.4'
    'H' 'H' 0.0000 0.0000
                         'International Tables Vol C Tables 4.2.6.8 and 6.1.1.4'
    'N' 'N' 0.0061 0.0033
                         'International Tables Vol C Tables 4.2.6.8 and 6.1.1.4'
    'O' 'O' 0.0106 0.0060
                         'International Tables Vol C Tables 4.2.6.8 and 6.1.1.4'
    'F' 'F' 0.0171 0.0103
                         'International Tables Vol C Tables 4.2.6.8 and 6.1.1.4'
_computing_data_collection     'CrysAlis CCD (Oxford Diffraction, 2007)'
_computing_cell_refinement     'CrysAlis RED (Oxford Diffraction, 2007)'
_computing_data_reduction     'CrysAlis RED (Oxford Diffraction, 2007)'
_computing_structure_solution     'SHELXS97 (Sheldrick, 2008)'
_computing_structure_refinement     'SHELXL97 (Sheldrick, 2008)'
_computing_molecular_graphics     'DIAMOND (Brandenburg, 2005)'
_computing_publication_material     'SHELXL97 (Sheldrick, 2008)'
loop_
    _atom_site_type_symbol
    _atom_site_label
    _atom_site_fract_x
    _atom_site_fract_y
    _atom_site_fract_z
    _atom_site_U_iso_or_equiv
    _atom_site_adp_type
    _atom_site_calc_flag
    _atom_site_refinement_flags
    _atom_site_occupancy
    _atom_site_symmetry_multiplicity
    _atom_site_disorder_assembly
    _atom_site_disorder_group
    N N1A 0.76237(16) 0.96728(9) 0.70258(8) 0.0196(3) Uani d . 1 1 . .
    C C2A 0.77090(18) 0.93972(10) 0.77236(9) 0.0173(3) Uani d . 1 1 . .
    C C21A 0.72164(19) 0.99489(11) 0.83225(9) 0.0185(3) Uani d . 1 1 . .
    C C22A 0.6485(2) 1.06514(11) 0.81371(10) 0.0225(3) Uani d . 1 1 . .
    H H22A 0.6320 1.0792 0.7624 0.027 Uiso calc R 1 1 . .
    C C23A 0.5994(2) 1.11491(12) 0.86999(11) 0.0275(4) Uani d . 1 1 . .
    H H23A 0.5498 1.1628 0.8569 0.033 Uiso calc R 1 1 . .
    C C24A 0.6225(2) 1.09485(12) 0.94470(11) 0.0301(4) Uani d . 1 1 . .
    H H24A 0.5875 1.1283 0.9828 0.036 Uiso calc R 1 1 . .
    C C25A 0.6969(2) 1.02575(12) 0.96409(10) 0.0296(4) Uani d . 1 1 . .
    H H25A 0.7138 1.0122 1.0155 0.036 Uiso calc R 1 1 . .
    C C26A 0.7467(2) 0.97631(11) 0.90814(10) 0.0242(4) Uani d . 1 1 . .
    H H26A 0.7984 0.9294 0.9217 0.029 Uiso calc R 1 1 . .
    N N3A 0.81915(16) 0.86598(9) 0.79446(8) 0.0186(3) Uani d . 1 1 . .
    C C4A 0.87545(19) 0.81943(10) 0.74295(9) 0.0183(3) Uani d . 1 1 . .
    N N4A 0.93179(18) 0.74611(10) 0.76491(8) 0.0217(3) Uani d . 1 1 . .
    H H4A 0.939(2) 0.7078(13) 0.7290(11) 0.026 Uiso d . 1 1 . .
    C C41A 0.95084(19) 0.71744(11) 0.83927(9) 0.0198(3) Uani d . 1 1 . .
    C C42A 0.9273(2) 0.62391(11) 0.84616(10) 0.0228(3) Uani d . 1 1 . .
    H H42A 0.8968 0.5814 0.8015 0.027 Uiso calc R 1 1 . .
    C C43A 0.9480(2) 0.59278(12) 0.91726(10) 0.0264(4) Uani d . 1 1 . .
    H H43A 0.9330 0.5292 0.9211 0.032 Uiso calc R 1 1 . .
    C C44A 0.9908(2) 0.65398(12) 0.98311(10) 0.0239(4) Uani d . 1 1 . .
    C C45A 1.0181(2) 0.74671(11) 0.97710(10) 0.0226(3) Uani d . 1 1 . .
    H H45A 1.0500 0.7889 1.0219 0.027 Uiso calc R 1 1 . .
    C C46A 0.9988(2) 0.77814(11) 0.90561(9) 0.0214(3) Uani d . 1 1 . .
    H H46A 1.0186 0.8419 0.9020 0.026 Uiso calc R 1 1 . .
    O O4A 1.00329(17) 0.61577(9) 1.05081(7) 0.0336(3) Uani d . 1 1 . .
    C C47A 1.0558(3) 0.67576(14) 1.11979(11) 0.0378(5) Uani d . 1 1 . .
    H H4A1 0.9799 0.7137 1.1243 0.057 Uiso calc R 1 1 . .
    H H4A2 1.1618 0.7150 1.1192 0.057 Uiso calc R 1 1 . .
    H H4A3 1.0620 0.6399 1.1634 0.057 Uiso calc R 1 1 . .
    C C5A 0.87760(19) 0.84423(10) 0.66810(9) 0.0180(3) Uani d . 1 1 . .
    C C57A 0.9519(2) 0.79518(11) 0.61278(9) 0.0195(3) Uani d . 1 1 . .
    H H5A1 0.9597 0.8287 0.5673 0.023 Uiso calc R 1 1 . .
    H H5A2 1.0617 0.7944 0.6372 0.023 Uiso calc R 1 1 . .
    N N5A 0.85839(17) 0.70154(9) 0.58888(8) 0.0178(3) Uani d . 1 1 . .
    H H5A 0.758(2) 0.6910(12) 0.5904(10) 0.021 Uiso d . 1 1 . .
    C C51A 0.89123(19) 0.65284(11) 0.52727(9) 0.0172(3) Uani d . 1 1 . .
    C C52A 1.02539(19) 0.68484(11) 0.49402(9) 0.0197(3) Uani d . 1 1 . .
    H H52A 1.0987 0.7412 0.5145 0.024 Uiso calc R 1 1 . .
    C C53A 1.0522(2) 0.63490(11) 0.43130(9) 0.0214(3) Uani d . 1 1 . .
    H H53A 1.1426 0.6577 0.4086 0.026 Uiso calc R 1 1 . .
    C C54A 0.9476(2) 0.55191(11) 0.40175(9) 0.0209(3) Uani d . 1 1 . .
    C C55A 0.8172(2) 0.51759(11) 0.43617(9) 0.0212(3) Uani d . 1 1 . .
    H H55A 0.7476 0.4597 0.4171 0.025 Uiso calc R 1 1 . .
    C C56A 0.78866(19) 0.56739(11) 0.49788(9) 0.0204(3) Uani d . 1 1 . .
    H H56A 0.6988 0.5437 0.5207 0.024 Uiso calc R 1 1 . .
    C C58A 0.9720(2) 0.50213(12) 0.33149(10) 0.0260(4) Uani d . 1 1 . .
    F F1A 0.91413(14) 0.41104(7) 0.32686(6) 0.0357(3) Uani d . 1 1 . .
    F F2A 1.12666(14) 0.51503(9) 0.32574(7) 0.0447(3) Uani d . 1 1 . .
    F F3A 0.89861(17) 0.52706(9) 0.26695(6) 0.0454(3) Uani d . 1 1 . .
    C C6A 0.81483(19) 0.91782(11) 0.65045(9) 0.0193(3) Uani d . 1 1 . .
    C C61A 0.8028(2) 0.94979(12) 0.57186(10) 0.0277(4) Uani d . 1 1 . .
    H H6A1 0.9081 0.9851 0.5654 0.042 Uiso calc R 1 1 . .
    H H6A2 0.7262 0.9883 0.5661 0.042 Uiso calc R 1 1 . .
    H H6A3 0.7661 0.8968 0.5331 0.042 Uiso calc R 1 1 . .
    N N1B 0.48661(16) 0.31970(9) 0.39572(8) 0.0185(3) Uani d . 1 1 . .
    C C2B 0.54512(18) 0.24961(11) 0.41791(9) 0.0171(3) Uani d . 1 1 . .
    C C21B 0.55299(19) 0.23597(11) 0.50022(9) 0.0186(3) Uani d . 1 1 . .
    C C22B 0.5151(2) 0.30014(12) 0.54944(9) 0.0227(3) Uani d . 1 1 . .
    H H22B 0.4793 0.3500 0.5295 0.027 Uiso calc R 1 1 . .
    C C23B 0.5289(2) 0.29203(13) 0.62693(10) 0.0280(4) Uani d . 1 1 . .
    H H23B 0.5032 0.3363 0.6598 0.034 Uiso calc R 1 1 . .
    C C24B 0.5802(2) 0.21937(13) 0.65650(10) 0.0315(4) Uani d . 1 1 . .
    H H24B 0.5903 0.2140 0.7097 0.038 Uiso calc R 1 1 . .
    C C25B 0.6169(2) 0.15432(13) 0.60817(10) 0.0297(4) Uani d . 1 1 . .
    H H25B 0.6514 0.1043 0.6283 0.036 Uiso calc R 1 1 . .
    C C26B 0.6031(2) 0.16238(11) 0.53047(10) 0.0229(4) Uani d . 1 1 . .
    H H26B 0.6278 0.1176 0.4977 0.028 Uiso calc R 1 1 . .
    N N3B 0.59856(16) 0.19190(9) 0.37388(7) 0.0184(3) Uani d . 1 1 . .
    C C4B 0.59796(19) 0.20995(11) 0.30120(9) 0.0186(3) Uani d . 1 1 . .
    N N4B 0.64158(17) 0.15329(10) 0.25047(8) 0.0220(3) Uani d . 1 1 . .
    H H4B 0.626(2) 0.1677(13) 0.2041(12) 0.026 Uiso d . 1 1 . .
    C C41B 0.70212(19) 0.07495(11) 0.25837(9) 0.0206(3) Uani d . 1 1 . .
    C C42B 0.7607(2) 0.04472(12) 0.19507(10) 0.0261(4) Uani d . 1 1 . .
    H H42B 0.7578 0.0772 0.1514 0.031 Uiso calc R 1 1 . .
    C C43B 0.8222(2) -0.03115(12) 0.19513(11) 0.0292(4) Uani d . 1 1 . .
    H H43B 0.8614 -0.0505 0.1517 0.035 Uiso calc R 1 1 . .
    C C44B 0.8273(2) -0.07956(12) 0.25850(11) 0.0277(4) Uani d . 1 1 . .
    C C45B 0.7691(2) -0.05076(12) 0.32163(11) 0.0268(4) Uani d . 1 1 . .
    H H45B 0.7720 -0.0837 0.3651 0.032 Uiso calc R 1 1 . .
    C C46B 0.7062(2) 0.02651(12) 0.32151(10) 0.0236(4) Uani d . 1 1 . .
    H H46B 0.6664 0.0457 0.3648 0.028 Uiso calc R 1 1 . .
    O O4B 0.88977(17) -0.15441(9) 0.25234(8) 0.0371(3) Uani d . 1 1 . .
    C C47B 0.9141(3) -0.20049(15) 0.31864(13) 0.0446(6) Uani d . 1 1 . .
    H H4B1 0.8111 -0.2238 0.3345 0.067 Uiso calc R 1 1 . .
    H H4B2 0.9865 -0.1579 0.3600 0.067 Uiso calc R 1 1 . .
    H H4B3 0.9613 -0.2515 0.3070 0.067 Uiso calc R 1 1 . .
    C C5B 0.5562(2) 0.28906(11) 0.27414(9) 0.0203(3) Uani d . 1 1 . .
    C C57B 0.5920(2) 0.31925(12) 0.19865(9) 0.0247(4) Uani d . 1 1 . .
    H H5B1 0.5759 0.3815 0.1948 0.030 Uiso calc R 1 1 . .
    H H5B2 0.7056 0.3218 0.1966 0.030 Uiso calc R 1 1 . .
    N N5B 0.49060(18) 0.25812(10) 0.13371(8) 0.0234(3) Uani d . 1 1 . .
    H H5B 0.393(2) 0.2313(13) 0.1434(11) 0.028 Uiso d . 1 1 . .
    C C51B 0.4906(2) 0.28915(11) 0.06128(9) 0.0218(3) Uani d . 1 1 . .
    C C52B 0.6123(2) 0.36088(13) 0.04864(10) 0.0296(4) Uani d . 1 1 . .
    H H52B 0.6978 0.3891 0.0892 0.035 Uiso calc R 1 1 . .
    C C53B 0.6088(2) 0.39129(13) -0.02353(10) 0.0310(4) Uani d . 1 1 . .
    H H53B 0.6910 0.4410 -0.0318 0.037 Uiso calc R 1 1 . .
    C C54B 0.4866(2) 0.34952(12) -0.08293(9) 0.0235(4) Uani d . 1 1 A .
    C C55B 0.3669(2) 0.27637(12) -0.07117(10) 0.0259(4) Uani d . 1 1 . .
    H H55B 0.2835 0.2469 -0.1123 0.031 Uiso calc R 1 1 . .
    C C56B 0.3694(2) 0.24656(12) 0.00045(10) 0.0255(4) Uani d . 1 1 . .
    H H56B 0.2875 0.1965 0.0082 0.031 Uiso calc R 1 1 . .
    C C58B 0.4802(2) 0.38445(14) -0.15878(10) 0.0305(4) Uani d . 1 1 . .
    F F1B 0.4052(4) 0.31867(17) -0.21585(9) 0.0929(11) Uani d P 0.853(4) 1 A 1
    F F2B 0.3985(4) 0.4458(2) -0.16732(12) 0.1126(15) Uani d P 0.853(4) 1 A 1
    F F3B 0.6199(2) 0.4160(2) -0.17813(11) 0.0692(8) Uani d P 0.853(4) 1 A 1
    F F1C 0.3625(10) 0.3680(7) -0.2021(5) 0.032(2) Uiso d P 0.147(4) 1 A 2
    F F2C 0.5351(12) 0.4789(6) -0.1502(5) 0.038(3) Uiso d P 0.147(4) 1 A 2
    F F3C 0.5767(19) 0.3600(10) -0.1951(8) 0.071(4) Uiso d P 0.147(4) 1 A 2
    C C6B 0.49560(19) 0.34027(11) 0.32344(9) 0.0194(3) Uani d . 1 1 . .
    C C61B 0.4404(2) 0.42421(12) 0.30291(10) 0.0259(4) Uani d . 1 1 . .
    H H6B1 0.5337 0.4758 0.3068 0.039 Uiso calc R 1 1 . .
    H H6B2 0.3716 0.4382 0.3381 0.039 Uiso calc R 1 1 . .
    H H6B3 0.3801 0.4132 0.2505 0.039 Uiso calc R 1 1 . .
loop_
    _atom_site_aniso_label
    _atom_site_aniso_U_11
    _atom_site_aniso_U_22
    _atom_site_aniso_U_33
    _atom_site_aniso_U_12
    _atom_site_aniso_U_13
    _atom_site_aniso_U_23
    N1A 0.0220(7) 0.0186(7) 0.0189(7) 0.0071(6) 0.0037(6) 0.0009(5)
    C2A 0.0169(7) 0.0165(7) 0.0177(8) 0.0026(6) 0.0036(6) 0.0005(6)
    C21A 0.0185(8) 0.0171(7) 0.0194(8) 0.0022(6) 0.0058(6) -0.0005(6)
    C22A 0.0243(8) 0.0207(8) 0.0229(8) 0.0065(7) 0.0051(7) 0.0003(7)
    C23A 0.0265(9) 0.0232(9) 0.0341(10) 0.0096(7) 0.0067(8) -0.0027(8)
    C24A 0.0318(10) 0.0282(9) 0.0310(10) 0.0067(8) 0.0135(8) -0.0080(8)
    C25A 0.0390(11) 0.0292(9) 0.0215(9) 0.0074(8) 0.0110(8) -0.0017(7)
    C26A 0.0316(9) 0.0207(8) 0.0219(8) 0.0077(7) 0.0073(7) 0.0019(7)
    N3A 0.0223(7) 0.0170(6) 0.0172(7) 0.0057(5) 0.0046(5) 0.0010(5)
    C4A 0.0197(8) 0.0160(7) 0.0189(8) 0.0042(6) 0.0034(6) -0.0001(6)
    N4A 0.0300(8) 0.0194(7) 0.0188(7) 0.0112(6) 0.0070(6) 0.0009(6)
    C41A 0.0196(8) 0.0203(8) 0.0216(8) 0.0073(6) 0.0050(6) 0.0040(6)
    C42A 0.0251(9) 0.0186(8) 0.0248(9) 0.0075(7) 0.0027(7) 0.0003(7)
    C43A 0.0307(9) 0.0168(8) 0.0314(10) 0.0070(7) 0.0013(8) 0.0059(7)
    C44A 0.0246(9) 0.0243(8) 0.0250(9) 0.0080(7) 0.0047(7) 0.0104(7)
    C45A 0.0265(9) 0.0220(8) 0.0197(8) 0.0070(7) 0.0039(7) 0.0017(7)
    C46A 0.0257(9) 0.0176(8) 0.0222(8) 0.0066(7) 0.0053(7) 0.0033(6)
    O4A 0.0495(9) 0.0272(7) 0.0250(7) 0.0104(6) 0.0042(6) 0.0112(5)
    C47A 0.0551(13) 0.0376(11) 0.0242(10) 0.0178(10) 0.0052(9) 0.0098(8)
    C5A 0.0190(8) 0.0174(7) 0.0165(7) 0.0026(6) 0.0041(6) -0.0017(6)
    C57A 0.0217(8) 0.0182(8) 0.0188(8) 0.0042(6) 0.0062(6) -0.0002(6)
    N5A 0.0159(6) 0.0177(6) 0.0198(7) 0.0037(5) 0.0051(6) -0.0013(5)
    C51A 0.0184(7) 0.0186(7) 0.0162(7) 0.0088(6) 0.0013(6) 0.0012(6)
    C52A 0.0174(8) 0.0197(8) 0.0214(8) 0.0053(6) 0.0022(6) -0.0007(6)
    C53A 0.0205(8) 0.0248(8) 0.0200(8) 0.0074(7) 0.0046(7) 0.0000(7)
    C54A 0.0222(8) 0.0233(8) 0.0179(8) 0.0114(7) -0.0012(7) -0.0012(6)
    C55A 0.0221(8) 0.0174(8) 0.0217(8) 0.0055(6) -0.0022(7) -0.0021(6)
    C56A 0.0189(8) 0.0202(8) 0.0223(8) 0.0057(6) 0.0035(7) 0.0016(7)
    C58A 0.0263(9) 0.0298(9) 0.0229(9) 0.0123(7) 0.0013(7) -0.0027(7)
    F1A 0.0466(7) 0.0272(6) 0.0321(6) 0.0128(5) 0.0037(5) -0.0099(5)
    F2A 0.0304(6) 0.0562(8) 0.0449(7) 0.0093(6) 0.0127(5) -0.0229(6)
    F3A 0.0727(9) 0.0526(8) 0.0187(5) 0.0369(7) 0.0015(6) -0.0002(5)
    C6A 0.0204(8) 0.0186(8) 0.0173(8) 0.0028(6) 0.0031(6) -0.0005(6)
    C61A 0.0406(11) 0.0285(9) 0.0176(8) 0.0148(8) 0.0063(8) 0.0037(7)
    N1B 0.0168(6) 0.0215(7) 0.0181(7) 0.0056(5) 0.0039(5) 0.0050(5)
    C2B 0.0132(7) 0.0204(8) 0.0172(8) 0.0023(6) 0.0032(6) 0.0035(6)
    C21B 0.0169(7) 0.0219(8) 0.0183(8) 0.0050(6) 0.0056(6) 0.0042(6)
    C22B 0.0273(9) 0.0238(8) 0.0216(8) 0.0121(7) 0.0079(7) 0.0066(7)
    C23B 0.0396(11) 0.0301(9) 0.0211(9) 0.0166(8) 0.0125(8) 0.0045(7)
    C24B 0.0480(12) 0.0355(10) 0.0198(9) 0.0195(9) 0.0151(8) 0.0116(8)
    C25B 0.0437(11) 0.0287(9) 0.0255(9) 0.0189(8) 0.0137(8) 0.0123(8)
    C26B 0.0291(9) 0.0227(8) 0.0221(8) 0.0118(7) 0.0105(7) 0.0055(7)
    N3B 0.0180(7) 0.0206(7) 0.0169(7) 0.0048(5) 0.0036(5) 0.0029(5)
    C4B 0.0162(7) 0.0216(8) 0.0169(8) 0.0028(6) 0.0029(6) 0.0013(6)
    N4B 0.0259(8) 0.0247(7) 0.0163(7) 0.0070(6) 0.0051(6) 0.0033(6)
    C41B 0.0178(8) 0.0213(8) 0.0210(8) 0.0025(6) 0.0035(6) -0.0014(7)
    C42B 0.0265(9) 0.0265(9) 0.0242(9) 0.0017(7) 0.0094(7) -0.0003(7)
    C43B 0.0271(9) 0.0271(9) 0.0326(10) 0.0031(7) 0.0124(8) -0.0060(8)
    C44B 0.0222(9) 0.0213(8) 0.0376(10) 0.0049(7) 0.0035(8) -0.0043(8)
    C45B 0.0269(9) 0.0248(9) 0.0277(9) 0.0057(7) 0.0029(8) 0.0031(7)
    C46B 0.0236(9) 0.0247(8) 0.0216(8) 0.0042(7) 0.0049(7) 0.0000(7)
    O4B 0.0387(8) 0.0280(7) 0.0479(9) 0.0147(6) 0.0100(7) -0.0011(6)
    C47B 0.0470(13) 0.0369(11) 0.0510(14) 0.0230(10) -0.0045(11) -0.0005(10)
    C5B 0.0209(8) 0.0231(8) 0.0155(8) 0.0032(7) 0.0020(6) 0.0034(6)
    C57B 0.0261(9) 0.0265(9) 0.0205(8) 0.0037(7) 0.0046(7) 0.0049(7)
    N5B 0.0235(7) 0.0269(8) 0.0184(7) 0.0026(6) 0.0035(6) 0.0049(6)
    C51B 0.0253(9) 0.0248(8) 0.0193(8) 0.0109(7) 0.0075(7) 0.0060(7)
    C52B 0.0289(10) 0.0368(10) 0.0192(9) 0.0025(8) 0.0015(7) 0.0024(8)
    C53B 0.0347(10) 0.0356(10) 0.0217(9) 0.0030(8) 0.0090(8) 0.0069(8)
    C54B 0.0305(9) 0.0276(9) 0.0171(8) 0.0126(7) 0.0082(7) 0.0066(7)
    C55B 0.0277(9) 0.0305(9) 0.0211(8) 0.0114(8) 0.0031(7) 0.0029(7)
    C56B 0.0258(9) 0.0258(9) 0.0249(9) 0.0053(7) 0.0046(7) 0.0055(7)
    C58B 0.0378(11) 0.0373(11) 0.0196(9) 0.0136(9) 0.0066(8) 0.0066(8)
    F1B 0.153(2) 0.0736(16) 0.0148(8) -0.0459(16) 0.0155(10) -0.0035(8)
    F2B 0.191(3) 0.169(3) 0.0605(13) 0.157(3) 0.0730(17) 0.0816(16)
    F3B 0.0387(9) 0.116(2) 0.0414(10) -0.0134(11) 0.0035(8) 0.0516(12)
    C6B 0.0171(8) 0.0214(8) 0.0182(8) 0.0023(6) 0.0012(6) 0.0045(6)
    C61B 0.0295(9) 0.0292(9) 0.0228(9) 0.0128(8) 0.0051(7) 0.0101(7)
_geom_special_details
;
All e.s.d.'s (except the e.s.d. in the dihedral angle between two l.s. planes)
are estimated using the full covariance matrix. The cell e.s.d.'s are taken
into account individually in the estimation of e.s.d.'s in distances, angles
and torsion angles; correlations between e.s.d.'s in cell parameters are only
used when they are defined by crystal symmetry. An approximate (isotropic)
treatment of cell e.s.d.'s is used for estimating e.s.d.'s involving l.s.
planes.
;
loop_
    _geom_bond_atom_site_label_1
    _geom_bond_atom_site_label_2
    _geom_bond_site_symmetry_2
    _geom_bond_distance
    _geom_bond_publ_flag
    N1A C2A . 1.336(2) ?
    N1A C6A . 1.354(2) ?
    C2A N3A . 1.342(2) ?
    C2A C21A . 1.488(2) ?
    C21A C22A . 1.393(2) ?
    C21A C26A . 1.395(2) ?
    C22A C23A . 1.394(2) ?
    C22A H22A . 0.9500 ?
    C23A C24A . 1.381(3) ?
    C23A H23A . 0.9500 ?
    C24A C25A . 1.387(3) ?
    C24A H24A . 0.9500 ?
    C25A C26A . 1.390(2) ?
    C25A H25A . 0.9500 ?
    C26A H26A . 0.9500 ?
    N3A C4A . 1.341(2) ?
    C4A N4A . 1.370(2) ?
    C4A C5A . 1.414(2) ?
    N4A C41A . 1.420(2) ?
    N4A H4A . 0.86(2) ?
    C41A C46A . 1.392(2) ?
    C41A C42A . 1.400(2) ?
    C42A C43A . 1.383(2) ?
    C42A H42A . 0.9500 ?
    C43A C44A . 1.390(3) ?
    C43A H43A . 0.9500 ?
    C44A O4A . 1.374(2) ?
    C44A C45A . 1.384(2) ?
    C45A C46A . 1.390(2) ?
    C45A H45A . 0.9500 ?
    C46A H46A . 0.9500 ?
    O4A C47A . 1.424(2) ?
    C47A H4A1 . 0.9800 ?
    C47A H4A2 . 0.9800 ?
    C47A H4A3 . 0.9800 ?
    C5A C6A . 1.383(2) ?
    C5A C57A . 1.507(2) ?
    C57A N5A . 1.461(2) ?
    C57A H5A1 . 0.9900 ?
    C57A H5A2 . 0.9900 ?
    N5A C51A . 1.386(2) ?
    N5A H5A . 0.860(19) ?
    C51A C52A . 1.399(2) ?
    C51A C56A . 1.406(2) ?
    C52A C53A . 1.389(2) ?
    C52A H52A . 0.9500 ?
    C53A C54A . 1.386(2) ?
    C53A H53A . 0.9500 ?
    C54A C55A . 1.392(2) ?
    C54A C58A . 1.489(2) ?
    C55A C56A . 1.380(2) ?
    C55A H55A . 0.9500 ?
    C56A H56A . 0.9500 ?
    C58A F2A . 1.340(2) ?
    C58A F3A . 1.347(2) ?
    C58A F1A . 1.348(2) ?
    C6A C61A . 1.510(2) ?
    C61A H6A1 . 0.9800 ?
    C61A H6A2 . 0.9800 ?
    C61A H6A3 . 0.9800 ?
    N1B C2B . 1.336(2) ?
    N1B C6B . 1.357(2) ?
    C2B N3B . 1.345(2) ?
    C2B C21B . 1.490(2) ?
    C21B C22B . 1.396(2) ?
    C21B C26B . 1.398(2) ?
    C22B C23B . 1.385(2) ?
    C22B H22B . 0.9500 ?
    C23B C24B . 1.385(2) ?
    C23B H23B . 0.9500 ?
    C24B C25B . 1.391(3) ?
    C24B H24B . 0.9500 ?
    C25B C26B . 1.388(2) ?
    C25B H25B . 0.9500 ?
    C26B H26B . 0.9500 ?
    N3B C4B . 1.343(2) ?
    C4B N4B . 1.362(2) ?
    C4B C5B . 1.422(2) ?
    N4B C41B . 1.411(2) ?
    N4B H4B . 0.87(2) ?
    C41B C46B . 1.385(2) ?
    C41B C42B . 1.403(2) ?
    C42B C43B . 1.375(3) ?
    C42B H42B . 0.9500 ?
    C43B C44B . 1.389(3) ?
    C43B H43B . 0.9500 ?
    C44B O4B . 1.371(2) ?
    C44B C45B . 1.391(3) ?
    C45B C46B . 1.402(2) ?
    C45B H45B . 0.9500 ?
    C46B H46B . 0.9500 ?
    O4B C47B . 1.425(3) ?
    C47B H4B1 . 0.9800 ?
    C47B H4B2 . 0.9800 ?
    C47B H4B3 . 0.9800 ?
    C5B C6B . 1.378(2) ?
    C5B C57B . 1.508(2) ?
    C57B N5B . 1.461(2) ?
    C57B H5B1 . 0.9900 ?
    C57B H5B2 . 0.9900 ?
    N5B C51B . 1.405(2) ?
    N5B H5B . 0.91(2) ?
    C51B C56B . 1.392(3) ?
    C51B C52B . 1.392(3) ?
    C52B C53B . 1.395(3) ?
    C52B H52B . 0.9500 ?
    C53B C54B . 1.378(3) ?
    C53B H53B . 0.9500 ?
    C54B C55B . 1.390(3) ?
    C54B C58B . 1.484(2) ?
    C55B C56B . 1.382(2) ?
    C55B H55B . 0.9500 ?
    C56B H56B . 0.9500 ?
    C58B F1C . 1.147(9) ?
    C58B F3C . 1.245(13) ?
    C58B F2B . 1.297(3) ?
    C58B F3B . 1.312(3) ?
    C58B F1B . 1.345(3) ?
    C58B F2C . 1.390(8) ?
    C6B C61B . 1.506(2) ?
    C61B H6B1 . 0.9800 ?
    C61B H6B2 . 0.9800 ?
    C61B H6B3 . 0.9800 ?
loop_
    _geom_angle_atom_site_label_1
    _geom_angle_atom_site_label_2
    _geom_angle_atom_site_label_3
    _geom_angle_site_symmetry_1
    _geom_angle_site_symmetry_3
    _geom_angle
    _geom_angle_publ_flag
    C2A N1A C6A . . 116.17(14) ?
    N1A C2A N3A . . 126.42(14) ?
    N1A C2A C21A . . 117.79(14) ?
    N3A C2A C21A . . 115.80(14) ?
    C22A C21A C26A . . 118.80(15) ?
    C22A C21A C2A . . 120.90(15) ?
    C26A C21A C2A . . 120.30(15) ?
    C21A C22A C23A . . 120.38(16) ?
    C21A C22A H22A . . 119.8 ?
    C23A C22A H22A . . 119.8 ?
    C24A C23A C22A . . 120.27(17) ?
    C24A C23A H23A . . 119.9 ?
    C22A C23A H23A . . 119.9 ?
    C23A C24A C25A . . 119.93(16) ?
    C23A C24A H24A . . 120.0 ?
    C25A C24A H24A . . 120.0 ?
    C24A C25A C26A . . 119.92(17) ?
    C24A C25A H25A . . 120.0 ?
    C26A C25A H25A . . 120.0 ?
    C25A C26A C21A . . 120.70(16) ?
    C25A C26A H26A . . 119.7 ?
    C21A C26A H26A . . 119.7 ?
    C4A N3A C2A . . 116.58(14) ?
    N3A C4A N4A . . 117.90(15) ?
    N3A C4A C5A . . 121.85(14) ?
    N4A C4A C5A . . 120.26(14) ?
    C4A N4A C41A . . 127.03(14) ?
    C4A N4A H4A . . 116.4(13) ?
    C41A N4A H4A . . 115.5(13) ?
    C46A C41A C42A . . 118.36(15) ?
    C46A C41A N4A . . 123.10(15) ?
    C42A C41A N4A . . 118.48(15) ?
    C43A C42A C41A . . 120.64(16) ?
    C43A C42A H42A . . 119.7 ?
    C41A C42A H42A . . 119.7 ?
    C42A C43A C44A . . 120.37(16) ?
    C42A C43A H43A . . 119.8 ?
    C44A C43A H43A . . 119.8 ?
    O4A C44A C45A . . 124.72(16) ?
    O4A C44A C43A . . 115.69(15) ?
    C45A C44A C43A . . 119.58(16) ?
    C44A C45A C46A . . 120.07(16) ?
    C44A C45A H45A . . 120.0 ?
    C46A C45A H45A . . 120.0 ?
    C45A C46A C41A . . 120.93(15) ?
    C45A C46A H46A . . 119.5 ?
    C41A C46A H46A . . 119.5 ?
    C44A O4A C47A . . 117.84(14) ?
    O4A C47A H4A1 . . 109.5 ?
    O4A C47A H4A2 . . 109.5 ?
    H4A1 C47A H4A2 . . 109.5 ?
    O4A C47A H4A3 . . 109.5 ?
    H4A1 C47A H4A3 . . 109.5 ?
    H4A2 C47A H4A3 . . 109.5 ?
    C6A C5A C4A . . 116.23(14) ?
    C6A C5A C57A . . 122.67(15) ?
    C4A C5A C57A . . 121.03(14) ?
    N5A C57A C5A . . 111.76(14) ?
    N5A C57A H5A1 . . 109.3 ?
    C5A C57A H5A1 . . 109.3 ?
    N5A C57A H5A2 . . 109.3 ?
    C5A C57A H5A2 . . 109.3 ?
    H5A1 C57A H5A2 . . 107.9 ?
    C51A N5A C57A . . 119.11(14) ?
    C51A N5A H5A . . 113.0(12) ?
    C57A N5A H5A . . 116.4(12) ?
    N5A C51A C52A . . 122.27(15) ?
    N5A C51A C56A . . 119.24(15) ?
    C52A C51A C56A . . 118.47(14) ?
    C53A C52A C51A . . 120.50(15) ?
    C53A C52A H52A . . 119.7 ?
    C51A C52A H52A . . 119.7 ?
    C54A C53A C52A . . 120.26(16) ?
    C54A C53A H53A . . 119.9 ?
    C52A C53A H53A . . 119.9 ?
    C53A C54A C55A . . 119.80(15) ?
    C53A C54A C58A . . 119.59(16) ?
    C55A C54A C58A . . 120.56(16) ?
    C56A C55A C54A . . 120.23(16) ?
    C56A C55A H55A . . 119.9 ?
    C54A C55A H55A . . 119.9 ?
    C55A C56A C51A . . 120.66(16) ?
    C55A C56A H56A . . 119.7 ?
    C51A C56A H56A . . 119.7 ?
    F2A C58A F3A . . 106.24(15) ?
    F2A C58A F1A . . 105.81(14) ?
    F3A C58A F1A . . 104.94(14) ?
    F2A C58A C54A . . 112.95(15) ?
    F3A C58A C54A . . 112.84(14) ?
    F1A C58A C54A . . 113.37(16) ?
    N1A C6A C5A . . 122.52(15) ?
    N1A C6A C61A . . 115.20(14) ?
    C5A C6A C61A . . 122.27(14) ?
    C6A C61A H6A1 . . 109.5 ?
    C6A C61A H6A2 . . 109.5 ?
    H6A1 C61A H6A2 . . 109.5 ?
    C6A C61A H6A3 . . 109.5 ?
    H6A1 C61A H6A3 . . 109.5 ?
    H6A2 C61A H6A3 . . 109.5 ?
    C2B N1B C6B . . 116.87(14) ?
    N1B C2B N3B . . 126.61(15) ?
    N1B C2B C21B . . 115.72(14) ?
    N3B C2B C21B . . 117.67(14) ?
    C22B C21B C26B . . 118.70(15) ?
    C22B C21B C2B . . 119.33(14) ?
    C26B C21B C2B . . 121.93(14) ?
    C23B C22B C21B . . 120.84(15) ?
    C23B C22B H22B . . 119.6 ?
    C21B C22B H22B . . 119.6 ?
    C22B C23B C24B . . 120.04(16) ?
    C22B C23B H23B . . 120.0 ?
    C24B C23B H23B . . 120.0 ?
    C23B C24B C25B . . 119.87(16) ?
    C23B C24B H24B . . 120.1 ?
    C25B C24B H24B . . 120.1 ?
    C26B C25B C24B . . 120.14(16) ?
    C26B C25B H25B . . 119.9 ?
    C24B C25B H25B . . 119.9 ?
    C25B C26B C21B . . 120.41(15) ?
    C25B C26B H26B . . 119.8 ?
    C21B C26B H26B . . 119.8 ?
    C4B N3B C2B . . 115.63(14) ?
    N3B C4B N4B . . 120.65(15) ?
    N3B C4B C5B . . 122.21(14) ?
    N4B C4B C5B . . 117.12(15) ?
    C4B N4B C41B . . 132.62(15) ?
    C4B N4B H4B . . 112.9(13) ?
    C41B N4B H4B . . 114.5(13) ?
    C46B C41B C42B . . 118.77(16) ?
    C46B C41B N4B . . 125.95(15) ?
    C42B C41B N4B . . 115.27(15) ?
    C43B C42B C41B . . 121.18(17) ?
    C43B C42B H42B . . 119.4 ?
    C41B C42B H42B . . 119.4 ?
    C42B C43B C44B . . 120.17(17) ?
    C42B C43B H43B . . 119.9 ?
    C44B C43B H43B . . 119.9 ?
    O4B C44B C43B . . 115.42(16) ?
    O4B C44B C45B . . 125.17(18) ?
    C43B C44B C45B . . 119.41(16) ?
    C44B C45B C46B . . 120.39(17) ?
    C44B C45B H45B . . 119.8 ?
    C46B C45B H45B . . 119.8 ?
    C41B C46B C45B . . 120.07(16) ?
    C41B C46B H46B . . 120.0 ?
    C45B C46B H46B . . 120.0 ?
    C44B O4B C47B . . 117.60(16) ?
    O4B C47B H4B1 . . 109.5 ?
    O4B C47B H4B2 . . 109.5 ?
    H4B1 C47B H4B2 . . 109.5 ?
    O4B C47B H4B3 . . 109.5 ?
    H4B1 C47B H4B3 . . 109.5 ?
    H4B2 C47B H4B3 . . 109.5 ?
    C6B C5B C4B . . 116.38(15) ?
    C6B C5B C57B . . 122.28(15) ?
    C4B C5B C57B . . 121.08(15) ?
    N5B C57B C5B . . 112.42(14) ?
    N5B C57B H5B1 . . 109.1 ?
    C5B C57B H5B1 . . 109.1 ?
    N5B C57B H5B2 . . 109.1 ?
    C5B C57B H5B2 . . 109.1 ?
    H5B1 C57B H5B2 . . 107.9 ?
    C51B N5B C57B . . 117.00(14) ?
    C51B N5B H5B . . 115.1(13) ?
    C57B N5B H5B . . 112.8(12) ?
    C56B C51B C52B . . 119.07(16) ?
    C56B C51B N5B . . 119.87(16) ?
    C52B C51B N5B . . 121.05(16) ?
    C51B C52B C53B . . 120.07(17) ?
    C51B C52B H52B . . 120.0 ?
    C53B C52B H52B . . 120.0 ?
    C54B C53B C52B . . 120.23(18) ?
    C54B C53B H53B . . 119.9 ?
    C52B C53B H53B . . 119.9 ?
    C53B C54B C55B . . 119.99(16) ?
    C53B C54B C58B . . 119.97(17) ?
    C55B C54B C58B . . 120.02(17) ?
    C56B C55B C54B . . 119.89(17) ?
    C56B C55B H55B . . 120.1 ?
    C54B C55B H55B . . 120.1 ?
    C55B C56B C51B . . 120.72(17) ?
    C55B C56B H56B . . 119.6 ?
    C51B C56B H56B . . 119.6 ?
    F1C C58B F3C . . 103.9(8) ?
    F2B C58B F3B . . 108.4(2) ?
    F2B C58B F1B . . 103.4(2) ?
    F3B C58B F1B . . 103.09(19) ?
    F1C C58B F2C . . 106.0(6) ?
    F3C C58B F2C . . 102.1(8) ?
    F1C C58B C54B . . 120.7(4) ?
    F3C C58B C54B . . 112.0(6) ?
    F2B C58B C54B . . 113.64(16) ?
    F3B C58B C54B . . 115.09(17) ?
    F1B C58B C54B . . 112.06(18) ?
    F2C C58B C54B . . 110.3(4) ?
    N1B C6B C5B . . 121.65(15) ?
    N1B C6B C61B . . 115.08(14) ?
    C5B C6B C61B . . 123.23(15) ?
    C6B C61B H6B1 . . 109.5 ?
    C6B C61B H6B2 . . 109.5 ?
    H6B1 C61B H6B2 . . 109.5 ?
    C6B C61B H6B3 . . 109.5 ?
    H6B1 C61B H6B3 . . 109.5 ?
    H6B2 C61B H6B3 . . 109.5 ?
loop_
    _geom_torsion_atom_site_label_1
    _geom_torsion_atom_site_label_2
    _geom_torsion_atom_site_label_3
    _geom_torsion_atom_site_label_4
    _geom_torsion_site_symmetry_1
    _geom_torsion_site_symmetry_2
    _geom_torsion_site_symmetry_3
    _geom_torsion_site_symmetry_4
    _geom_torsion
    _geom_torsion_publ_flag
    C6A N1A C2A N3A . . . . -3.3(2) ?
    C6A N1A C2A C21A . . . . 177.16(14) ?
    N1A C2A C21A C22A . . . . 8.7(2) ?
    N3A C2A C21A C22A . . . . -170.91(15) ?
    N1A C2A C21A C26A . . . . -171.94(15) ?
    N3A C2A C21A C26A . . . . 8.4(2) ?
    C26A C21A C22A C23A . . . . -0.9(3) ?
    C2A C21A C22A C23A . . . . 178.45(16) ?
    C21A C22A C23A C24A . . . . -0.2(3) ?
    C22A C23A C24A C25A . . . . 0.9(3) ?
    C23A C24A C25A C26A . . . . -0.6(3) ?
    C24A C25A C26A C21A . . . . -0.5(3) ?
    C22A C21A C26A C25A . . . . 1.2(3) ?
    C2A C21A C26A C25A . . . . -178.12(16) ?
    N1A C2A N3A C4A . . . . 5.3(2) ?
    C21A C2A N3A C4A . . . . -175.08(14) ?
    C2A N3A C4A N4A . . . . 177.33(14) ?
    C2A N3A C4A C5A . . . . -2.7(2) ?
    N3A C4A N4A C41A . . . . -5.9(3) ?
    C5A C4A N4A C41A . . . . 174.03(16) ?
    C4A N4A C41A C46A . . . . -36.2(3) ?
    C4A N4A C41A C42A . . . . 146.82(17) ?
    C46A C41A C42A C43A . . . . 1.3(2) ?
    N4A C41A C42A C43A . . . . 178.51(16) ?
    C41A C42A C43A C44A . . . . 0.8(3) ?
    C42A C43A C44A O4A . . . . 178.00(16) ?
    C42A C43A C44A C45A . . . . -2.3(3) ?
    O4A C44A C45A C46A . . . . -178.66(16) ?
    C43A C44A C45A C46A . . . . 1.6(3) ?
    C44A C45A C46A C41A . . . . 0.5(3) ?
    C42A C41A C46A C45A . . . . -2.0(2) ?
    N4A C41A C46A C45A . . . . -179.01(16) ?
    C45A C44A O4A C47A . . . . -3.3(3) ?
    C43A C44A O4A C47A . . . . 176.40(17) ?
    N3A C4A C5A C6A . . . . -1.5(2) ?
    N4A C4A C5A C6A . . . . 178.51(15) ?
    N3A C4A C5A C57A . . . . 175.67(15) ?
    N4A C4A C5A C57A . . . . -4.3(2) ?
    C6A C5A C57A N5A . . . . -113.92(17) ?
    C4A C5A C57A N5A . . . . 69.1(2) ?
    C5A C57A N5A C51A . . . . 167.33(13) ?
    C57A N5A C51A C52A . . . . 9.6(2) ?
    C57A N5A C51A C56A . . . . -171.81(14) ?
    N5A C51A C52A C53A . . . . -178.62(15) ?
    C56A C51A C52A C53A . . . . 2.8(2) ?
    C51A C52A C53A C54A . . . . -1.1(2) ?
    C52A C53A C54A C55A . . . . -1.5(2) ?
    C52A C53A C54A C58A . . . . 176.02(15) ?
    C53A C54A C55A C56A . . . . 2.3(2) ?
    C58A C54A C55A C56A . . . . -175.15(15) ?
    C54A C55A C56A C51A . . . . -0.6(2) ?
    N5A C51A C56A C55A . . . . 179.41(14) ?
    C52A C51A C56A C55A . . . . -1.9(2) ?
    C53A C54A C58A F2A . . . . 32.5(2) ?
    C55A C54A C58A F2A . . . . -150.03(16) ?
    C53A C54A C58A F3A . . . . -88.0(2) ?
    C55A C54A C58A F3A . . . . 89.5(2) ?
    C53A C54A C58A F1A . . . . 152.88(15) ?
    C55A C54A C58A F1A . . . . -29.7(2) ?
    C2A N1A C6A C5A . . . . -1.6(2) ?
    C2A N1A C6A C61A . . . . 179.52(15) ?
    C4A C5A C6A N1A . . . . 3.7(2) ?
    C57A C5A C6A N1A . . . . -173.41(15) ?
    C4A C5A C6A C61A . . . . -177.44(16) ?
    C57A C5A C6A C61A . . . . 5.4(3) ?
    C6B N1B C2B N3B . . . . -6.7(2) ?
    C6B N1B C2B C21B . . . . 172.44(14) ?
    N1B C2B C21B C22B . . . . -6.1(2) ?
    N3B C2B C21B C22B . . . . 173.11(15) ?
    N1B C2B C21B C26B . . . . 176.34(15) ?
    N3B C2B C21B C26B . . . . -4.5(2) ?
    C26B C21B C22B C23B . . . . 0.9(3) ?
    C2B C21B C22B C23B . . . . -176.72(16) ?
    C21B C22B C23B C24B . . . . -0.3(3) ?
    C22B C23B C24B C25B . . . . -0.4(3) ?
    C23B C24B C25B C26B . . . . 0.4(3) ?
    C24B C25B C26B C21B . . . . 0.3(3) ?
    C22B C21B C26B C25B . . . . -0.9(3) ?
    C2B C21B C26B C25B . . . . 176.66(16) ?
    N1B C2B N3B C4B . . . . 2.8(2) ?
    C21B C2B N3B C4B . . . . -176.25(14) ?
    C2B N3B C4B N4B . . . . -176.55(14) ?
    C2B N3B C4B C5B . . . . 5.0(2) ?
    N3B C4B N4B C41B . . . . -4.7(3) ?
    C5B C4B N4B C41B . . . . 173.80(16) ?
    C4B N4B C41B C46B . . . . 12.1(3) ?
    C4B N4B C41B C42B . . . . -168.68(17) ?
    C46B C41B C42B C43B . . . . -0.4(3) ?
    N4B C41B C42B C43B . . . . -179.65(16) ?
    C41B C42B C43B C44B . . . . 0.1(3) ?
    C42B C43B C44B O4B . . . . 179.52(16) ?
    C42B C43B C44B C45B . . . . 0.2(3) ?
    O4B C44B C45B C46B . . . . -179.38(16) ?
    C43B C44B C45B C46B . . . . -0.1(3) ?
    C42B C41B C46B C45B . . . . 0.5(2) ?
    N4B C41B C46B C45B . . . . 179.63(16) ?
    C44B C45B C46B C41B . . . . -0.2(3) ?
    C43B C44B O4B C47B . . . . 173.20(17) ?
    C45B C44B O4B C47B . . . . -7.5(3) ?
    N3B C4B C5B C6B . . . . -8.4(2) ?
    N4B C4B C5B C6B . . . . 173.10(15) ?
    N3B C4B C5B C57B . . . . 165.89(15) ?
    N4B C4B C5B C57B . . . . -12.6(2) ?
    C6B C5B C57B N5B . . . . -115.30(18) ?
    C4B C5B C57B N5B . . . . 70.8(2) ?
    C5B C57B N5B C51B . . . . 167.43(14) ?
    C57B N5B C51B C56B . . . . -163.61(15) ?
    C57B N5B C51B C52B . . . . 17.9(2) ?
    C56B C51B C52B C53B . . . . 2.2(3) ?
    N5B C51B C52B C53B . . . . -179.23(17) ?
    C51B C52B C53B C54B . . . . -1.1(3) ?
    C52B C53B C54B C55B . . . . -0.5(3) ?
    C52B C53B C54B C58B . . . . 177.63(17) ?
    C53B C54B C55B C56B . . . . 1.0(3) ?
    C58B C54B C55B C56B . . . . -177.13(16) ?
    C54B C55B C56B C51B . . . . 0.2(3) ?
    C52B C51B C56B C55B . . . . -1.8(3) ?
    N5B C51B C56B C55B . . . . 179.70(15) ?
    C53B C54B C58B F1C . . . . -159.3(6) ?
    C55B C54B C58B F1C . . . . 18.8(7) ?
    C53B C54B C58B F3C . . . . 77.9(8) ?
    C55B C54B C58B F3C . . . . -104.0(8) ?
    C53B C54B C58B F2B . . . . -90.5(3) ?
    C55B C54B C58B F2B . . . . 87.6(3) ?
    C53B C54B C58B F3B . . . . 35.3(3) ?
    C55B C54B C58B F3B . . . . -146.6(2) ?
    C53B C54B C58B F1B . . . . 152.7(2) ?
    C55B C54B C58B F1B . . . . -29.2(3) ?
    C53B C54B C58B F2C . . . . -35.1(5) ?
    C55B C54B C58B F2C . . . . 143.0(5) ?
    C2B N1B C6B C5B . . . . 2.6(2) ?
    C2B N1B C6B C61B . . . . -175.34(14) ?
    C4B C5B C6B N1B . . . . 4.3(2) ?
    C57B C5B C6B N1B . . . . -169.86(15) ?
    C4B C5B C6B C61B . . . . -177.91(15) ?
    C57B C5B C6B C61B . . . . 7.9(3) ?
loop_
    _geom_hbond_atom_site_label_D
    _geom_hbond_atom_site_label_H
    _geom_hbond_atom_site_label_A
    _geom_hbond_site_symmetry_A
    _geom_hbond_distance_DH
    _geom_hbond_distance_HA
    _geom_hbond_distance_DA
    _geom_hbond_angle_DHA
    N5A H5A N1B 2_666 0.860(19) 2.16(2) 3.012(2) 172.6(17)
    N5B H5B N3A 2_666 0.91(2) 2.54(2) 3.403(2) 159.7(17)
    C43A H43A O4A 2_767 0.95 2.45 3.355(2) 159.4
    N4A H4A N5A . 0.86(2) 2.48(2) 3.099(2) 130.2(16)
    N4B H4B N5B . 0.87(2) 2.31(2) 3.021(2) 139.0(17)
_iucr_refine_instructions_details
;
TITL ic4bryn in P-1
CELL 0.71073   8.724   15.141   17.844   93.89   99.19  103.26
ZERR    4.00   0.003    0.006    0.007    0.03    0.03    0.03
SFAC C H N O F
UNIT 104  92 16 4 12
ACTA 51
TEMP -173
HTAB 2.2
L.S. 4
BOND $H
FMAP 2
PLAN 20
CONF
eqiv $1 -x+1, -y+1, -z+1
eqiv $2 -x+2, -y+1, -z+2
eqiv $3 -x+2, -y+1, -z+1
htab N5A N1B_$1
htab N5B N3A_$1
htab C43A O4A_$2
htab N4A N5A
htab N4B N5B
htab C22B N1B
htab C26A N3A
htab C46A N3A
htab C46B N3B
MPLA 6 N1A C2A N3A C4A C5A C6A N4A C41A C51A c57A N5A C61A
MPLA 6 C21A C22A C23A C24A C25A C26A
MPLA 6 N1A C2A N3A C4A C5A C6A
MPLA 6 C41A C42A C43A C44A C45A C46A O4A C47A
MPLA 6 N1A C2A N3A C4A C5A C6A
MPLA 6 C51A C52A C53A C54A C55A C56A C58A
MPLA 6 N1B C2B N3B C4B C5B C6B N4B C41B C51B c57B N5B C61B
MPLA 6 C21B C22B C23B C24B C25B C26B
MPLA 6 N1B C2B N3B C4B C5B C6B
MPLA 6 C41B C42B C43B C44B C45B C46B O4B C47B
MPLA 6 N1B C2B N3B C4B C5B C6B
MPLA 6 C51B C52B C53B C54B C55B C56B c58B
MPLA 6 N1A C2A N3A C4A C5A C6A
MPLA 6 N1B_$1 C2B_$1 N3B_$1 C4B_$1 C5B_$1 C6B_$1 N1A C2A N3A C4A C5A C6A
MPLA 6 N1A C2A N3A C4A C5A C6A
MPLA 6 C41B_$3 C42B_$3 C43B_$3 C44B_$3 C45B_$3 C46B_$3 N1A C2A N3A C4A C5A C6A
MPLA 6 C51A C52A C53A C54A C55A C56A
MPLA 6 C51A_$3 C52A_$3 C53A_$3 C54A_$3 C55A_$3 C56A_$3 C51A C52A C53A C54A C55A
WGHT    0.040500    1.214900
FVAR       3.06262   0.85256
N1A   3    0.762367    0.967283    0.702579    11.00000    0.02203    0.01860 =
         0.01892    0.00085    0.00366    0.00706
C2A   1    0.770900    0.939717    0.772364    11.00000    0.01687    0.01650 =
         0.01766    0.00052    0.00356    0.00265
C21A  1    0.721644    0.994893    0.832246    11.00000    0.01854    0.01705 =
         0.01942   -0.00052    0.00575    0.00224
C22A  1    0.648486    1.065138    0.813710    11.00000    0.02426    0.02075 =
         0.02290    0.00025    0.00509    0.00646
AFIX  43
H22A  2    0.631956    1.079212    0.762411    11.00000   -1.20000
AFIX   0
C23A  1    0.599384    1.114911    0.869993    11.00000    0.02651    0.02325 =
         0.03407   -0.00268    0.00672    0.00964
AFIX  43
H23A  2    0.549820    1.162829    0.856909    11.00000   -1.20000
AFIX   0
C24A  1    0.622496    1.094846    0.944701    11.00000    0.03184    0.02819 =
         0.03095   -0.00796    0.01345    0.00668
AFIX  43
H24A  2    0.587470    1.128324    0.982774    11.00000   -1.20000
AFIX   0
C25A  1    0.696914    1.025753    0.964090    11.00000    0.03905    0.02918 =
         0.02147   -0.00167    0.01104    0.00736
AFIX  43
H25A  2    0.713810    1.012242    1.015539    11.00000   -1.20000
AFIX   0
C26A  1    0.746732    0.976311    0.908135    11.00000    0.03163    0.02071 =
         0.02186    0.00189    0.00733    0.00773
AFIX  43
H26A  2    0.798407    0.929374    0.921722    11.00000   -1.20000
AFIX   0
N3A   3    0.819153    0.865975    0.794457    11.00000    0.02228    0.01705 =
         0.01717    0.00097    0.00459    0.00567
C4A   1    0.875445    0.819433    0.742954    11.00000    0.01965    0.01604 =
         0.01891   -0.00007    0.00342    0.00419
N4A   3    0.931794    0.746108    0.764913    11.00000    0.02999    0.01945 =
         0.01880    0.00090    0.00699    0.01121
H4A   2    0.939451    0.707806    0.729001    11.00000   -1.20000
C41A  1    0.950835    0.717443    0.839274    11.00000    0.01960    0.02029 =
         0.02156    0.00401    0.00498    0.00733
C42A  1    0.927320    0.623910    0.846156    11.00000    0.02508    0.01862 =
         0.02482    0.00032    0.00268    0.00753
AFIX  43
H42A  2    0.896835    0.581441    0.801539    11.00000   -1.20000
AFIX   0
C43A  1    0.948046    0.592775    0.917264    11.00000    0.03075    0.01682 =
         0.03137    0.00593    0.00132    0.00703
AFIX  43
H43A  2    0.932997    0.529202    0.921137    11.00000   -1.20000
AFIX   0
C44A  1    0.990779    0.653979    0.983114    11.00000    0.02460    0.02428 =
         0.02498    0.01035    0.00466    0.00805
C45A  1    1.018060    0.746707    0.977100    11.00000    0.02647    0.02204 =
         0.01974    0.00170    0.00393    0.00697
AFIX  43
H45A  2    1.049994    0.788935    1.021870    11.00000   -1.20000
AFIX   0
C46A  1    0.998785    0.778138    0.905608    11.00000    0.02566    0.01759 =
         0.02217    0.00325    0.00530    0.00661
AFIX  43
H46A  2    1.018610    0.841929    0.901965    11.00000   -1.20000
AFIX   0
O4A   4    1.003287    0.615765    1.050808    11.00000    0.04945    0.02716 =
         0.02497    0.01116    0.00424    0.01045
C47A  1    1.055839    0.675759    1.119793    11.00000    0.05513    0.03760 =
         0.02421    0.00981    0.00517    0.01776
AFIX 137
H4A1  2    0.979855    0.713664    1.124270    11.00000   -1.50000
H4A2  2    1.161849    0.714995    1.119185    11.00000   -1.50000
H4A3  2    1.061979    0.639907    1.163402    11.00000   -1.50000
AFIX   0
C5A   1    0.877600    0.844233    0.668098    11.00000    0.01896    0.01736 =
         0.01647   -0.00175    0.00411    0.00261
C57A  1    0.951884    0.795182    0.612781    11.00000    0.02166    0.01819 =
         0.01879   -0.00024    0.00625    0.00416
AFIX  23
H5A1  2    0.959698    0.828745    0.567273    11.00000   -1.20000
H5A2  2    1.061695    0.794387    0.637169    11.00000   -1.20000
AFIX   0
N5A   3    0.858390    0.701537    0.588882    11.00000    0.01589    0.01769 =
         0.01980   -0.00130    0.00509    0.00374
H5A   2    0.757829    0.690951    0.590366    11.00000   -1.20000
C51A  1    0.891227    0.652841    0.527273    11.00000    0.01837    0.01858 =
         0.01615    0.00118    0.00133    0.00881
C52A  1    1.025387    0.684843    0.494017    11.00000    0.01742    0.01974 =
         0.02142   -0.00073    0.00221    0.00531
AFIX  43
H52A  2    1.098691    0.741162    0.514490    11.00000   -1.20000
AFIX   0
C53A  1    1.052213    0.634901    0.431301    11.00000    0.02047    0.02479 =
         0.01995    0.00005    0.00461    0.00740
AFIX  43
H53A  2    1.142643    0.657728    0.408570    11.00000   -1.20000
AFIX   0
C54A  1    0.947604    0.551912    0.401753    11.00000    0.02220    0.02331 =
         0.01793   -0.00117   -0.00118    0.01139
C55A  1    0.817218    0.517591    0.436168    11.00000    0.02212    0.01736 =
         0.02175   -0.00205   -0.00219    0.00548
AFIX  43
H55A  2    0.747623    0.459677    0.417115    11.00000   -1.20000
AFIX   0
C56A  1    0.788664    0.567389    0.497876    11.00000    0.01895    0.02016 =
         0.02231    0.00164    0.00354    0.00566
AFIX  43
H56A  2    0.698798    0.543694    0.520725    11.00000   -1.20000
AFIX   0
C58A  1    0.972027    0.502134    0.331495    11.00000    0.02625    0.02978 =
         0.02287   -0.00267    0.00132    0.01231
F1A   5    0.914127    0.411043    0.326858    11.00000    0.04663    0.02720 =
         0.03206   -0.00994    0.00370    0.01276
F2A   5    1.126662    0.515032    0.325739    11.00000    0.03036    0.05617 =
         0.04491   -0.02291    0.01271    0.00926
F3A   5    0.898613    0.527064    0.266949    11.00000    0.07270    0.05256 =
         0.01867   -0.00022    0.00147    0.03694
C6A   1    0.814825    0.917816    0.650446    11.00000    0.02043    0.01862 =
         0.01732   -0.00048    0.00314    0.00278
C61A  1    0.802755    0.949794    0.571865    11.00000    0.04057    0.02853 =
         0.01760    0.00372    0.00629    0.01478
AFIX 137
H6A1  2    0.908092    0.985090    0.565393    11.00000   -1.50000
H6A2  2    0.726213    0.988263    0.566062    11.00000   -1.50000
H6A3  2    0.766128    0.896784    0.533138    11.00000   -1.50000
AFIX   0
N1B   3    0.486611    0.319703    0.395720    11.00000    0.01683    0.02152 =
         0.01812    0.00500    0.00390    0.00558
C2B   1    0.545124    0.249610    0.417912    11.00000    0.01316    0.02036 =
         0.01722    0.00348    0.00320    0.00227
C21B  1    0.552992    0.235969    0.500224    11.00000    0.01693    0.02193 =
         0.01830    0.00418    0.00561    0.00503
C22B  1    0.515066    0.300143    0.549443    11.00000    0.02726    0.02383 =
         0.02161    0.00659    0.00786    0.01209
AFIX  43
H22B  2    0.479317    0.350003    0.529526    11.00000   -1.20000
AFIX   0
C23B  1    0.528901    0.292034    0.626935    11.00000    0.03965    0.03005 =
         0.02107    0.00445    0.01250    0.01663
AFIX  43
H23B  2    0.503180    0.336335    0.659829    11.00000   -1.20000
AFIX   0
C24B  1    0.580216    0.219372    0.656498    11.00000    0.04801    0.03550 =
         0.01984    0.01164    0.01510    0.01954
AFIX  43
H24B  2    0.590348    0.213987    0.709694    11.00000   -1.20000
AFIX   0
C25B  1    0.616875    0.154318    0.608166    11.00000    0.04371    0.02875 =
         0.02553    0.01235    0.01371    0.01887
AFIX  43
H25B  2    0.651443    0.104252    0.628347    11.00000   -1.20000
AFIX   0
C26B  1    0.603065    0.162383    0.530473    11.00000    0.02911    0.02275 =
         0.02209    0.00546    0.01053    0.01176
AFIX  43
H26B  2    0.627806    0.117602    0.497673    11.00000   -1.20000
AFIX   0
N3B   3    0.598556    0.191902    0.373878    11.00000    0.01801    0.02064 =
         0.01690    0.00293    0.00363    0.00482
C4B   1    0.597959    0.209946    0.301200    11.00000    0.01622    0.02159 =
         0.01691    0.00128    0.00290    0.00276
N4B   3    0.641583    0.153292    0.250471    11.00000    0.02588    0.02470 =
         0.01632    0.00329    0.00514    0.00703
H4B   2    0.625818    0.167681    0.204115    11.00000   -1.20000
C41B  1    0.702120    0.074952    0.258371    11.00000    0.01781    0.02131 =
         0.02097   -0.00143    0.00351    0.00245
C42B  1    0.760672    0.044717    0.195071    11.00000    0.02648    0.02653 =
         0.02417   -0.00031    0.00940    0.00168
AFIX  43
H42B  2    0.757752    0.077239    0.151378    11.00000   -1.20000
AFIX   0
C43B  1    0.822215   -0.031148    0.195134    11.00000    0.02711    0.02710 =
         0.03260   -0.00595    0.01236    0.00305
AFIX  43
H43B  2    0.861389   -0.050503    0.151720    11.00000   -1.20000
AFIX   0
C44B  1    0.827258   -0.079556    0.258500    11.00000    0.02224    0.02135 =
         0.03755   -0.00428    0.00349    0.00488
C45B  1    0.769108   -0.050757    0.321634    11.00000    0.02688    0.02478 =
         0.02773    0.00306    0.00291    0.00572
AFIX  43
H45B  2    0.772031   -0.083657    0.365107    11.00000   -1.20000
AFIX   0
C46B  1    0.706220    0.026515    0.321507    11.00000    0.02356    0.02469 =
         0.02155   -0.00001    0.00491    0.00424
AFIX  43
H46B  2    0.666363    0.045700    0.364756    11.00000   -1.20000
AFIX   0
O4B   4    0.889765   -0.154406    0.252344    11.00000    0.03866    0.02803 =
         0.04795   -0.00109    0.00998    0.01465
C47B  1    0.914077   -0.200488    0.318644    11.00000    0.04698    0.03694 =
         0.05097   -0.00050   -0.00451    0.02295
AFIX 137
H4B1  2    0.811125   -0.223813    0.334482    11.00000   -1.50000
H4B2  2    0.986528   -0.157853    0.360019    11.00000   -1.50000
H4B3  2    0.961297   -0.251484    0.307020    11.00000   -1.50000
AFIX   0
C5B   1    0.556194    0.289055    0.274135    11.00000    0.02090    0.02307 =
         0.01552    0.00335    0.00203    0.00319
C57B  1    0.591958    0.319249    0.198653    11.00000    0.02612    0.02652 =
         0.02048    0.00491    0.00461    0.00372
AFIX  23
H5B1  2    0.575888    0.381534    0.194800    11.00000   -1.20000
H5B2  2    0.705630    0.321825    0.196634    11.00000   -1.20000
AFIX   0
N5B   3    0.490597    0.258118    0.133710    11.00000    0.02347    0.02688 =
         0.01840    0.00489    0.00349    0.00262
H5B   2    0.392856    0.231296    0.143363    11.00000   -1.20000
C51B  1    0.490583    0.289155    0.061280    11.00000    0.02527    0.02480 =
         0.01932    0.00598    0.00752    0.01092
C52B  1    0.612289    0.360882    0.048637    11.00000    0.02886    0.03685 =
         0.01919    0.00238    0.00153    0.00247
AFIX  43
H52B  2    0.697781    0.389144    0.089205    11.00000   -1.20000
AFIX   0
C53B  1    0.608824    0.391289   -0.023533    11.00000    0.03466    0.03559 =
         0.02173    0.00693    0.00896    0.00305
AFIX  43
H53B  2    0.690994    0.440970   -0.031762    11.00000   -1.20000
AFIX   0
C54B  1    0.486632    0.349516   -0.082929    11.00000    0.03054    0.02764 =
         0.01710    0.00659    0.00819    0.01260
C55B  1    0.366923    0.276373   -0.071166    11.00000    0.02773    0.03051 =
         0.02114    0.00288    0.00307    0.01138
AFIX  43
H55B  2    0.283533    0.246918   -0.112272    11.00000   -1.20000
AFIX   0
C56B  1    0.369416    0.246561    0.000451    11.00000    0.02579    0.02580 =
         0.02492    0.00549    0.00459    0.00527
AFIX  43
H56B  2    0.287531    0.196454    0.008231    11.00000   -1.20000
AFIX   0
C58B  1    0.480175    0.384453   -0.158785    11.00000    0.03784    0.03732 =
         0.01962    0.00656    0.00661    0.01360
part 1
F1B   5    0.405151    0.318672   -0.215854    21.00000    0.15283    0.07359 =
         0.01485   -0.00348    0.01552   -0.04591
F2B   5    0.398527    0.445826   -0.167320    21.00000    0.19118    0.16906 =
         0.06049    0.08156    0.07299    0.15695
F3B   5    0.619881    0.415973   -0.178128    21.00000    0.03874    0.11617 =
         0.04143    0.05160    0.00354   -0.01344
part 2
F1C   5    0.362519    0.368033   -0.202093   -21.00000    0.03238
F2C   5    0.535141    0.478908   -0.150246   -21.00000    0.03757
F3C   5    0.576712    0.360026   -0.195118   -21.00000    0.07090
part 0
C6B   1    0.495603    0.340273    0.323442    11.00000    0.01708    0.02140 =
         0.01821    0.00453    0.00116    0.00231
C61B  1    0.440418    0.424206    0.302909    11.00000    0.02954    0.02921 =
         0.02283    0.01006    0.00507    0.01284
AFIX 137
H6B1  2    0.533652    0.475833    0.306794    11.00000   -1.50000
H6B2  2    0.371562    0.438231    0.338069    11.00000   -1.50000
H6B3  2    0.380132    0.413164    0.250502    11.00000   -1.50000
HKLF 4
REM  ic4bryn in P-1
REM R1 =  0.0538 for   8352 Fo > 4sig(Fo)  and  0.0799 for all  11372 data
REM    642 parameters refined using      0 restraints
END
WGHT      0.0405      1.2204
REM Highest difference peak  0.439,  deepest hole -0.425,  1-sigma level  0.053
Q1    1   0.5047  0.3255 -0.2047  11.00000  0.05    0.44
Q2    1   0.4819  0.4729 -0.1452  11.00000  0.05    0.42
Q3    1   0.6076  0.4738 -0.1480  11.00000  0.05    0.40
Q4    1   0.3621  0.4046 -0.1870  11.00000  0.05    0.39
Q5    1   0.3571  0.3416 -0.2129  11.00000  0.05    0.36
Q6    1   0.9557  0.5254  0.3717  11.00000  0.05    0.32
Q7    1   0.4865  0.3647 -0.1163  11.00000  0.05    0.32
Q8    1   0.3646  0.4636 -0.1662  11.00000  0.05    0.30
Q9    1   0.8984  0.8167  0.6400  11.00000  0.05    0.29
Q10   1   1.0831  0.5509  0.2990  11.00000  0.05    0.28
Q11   1   0.4571  0.2839  0.1919  11.00000  0.05    0.26
Q12   1   0.4635  0.3786  0.3126  11.00000  0.05    0.25
Q13   1   0.6054  0.3886 -0.1924  11.00000  0.05    0.25
Q14   1   0.5705  0.3084  0.2429  11.00000  0.05    0.24
Q15   1   0.5311  0.2273  0.4590  11.00000  0.05    0.24
Q16   1   0.5556  0.2439  0.2836  11.00000  0.05    0.24
Q17   1   0.9150  0.6707  0.8410  11.00000  0.05    0.24
Q18   1   0.7725  1.0011  0.8725  11.00000  0.05    0.24
Q19   1   0.8486  0.8162  0.6983  11.00000  0.05    0.23
Q20   1   0.9342  0.7343  0.8045  11.00000  0.05    0.23
;
data_New_Global_Publ_Block
_journal_date_recd_electronic     2013-11-16
_journal_date_accepted     2013-11-20
_journal_name_full     'Acta Crystallographica, Section E'
_journal_year     2013
_journal_volume     69
_journal_issue     12
_journal_page_first     o1831
_journal_page_last     o1832
_journal_paper_category     QO
_journal_paper_doi     10.1107/S160053681303170X
_journal_coeditor_code     NC2321
_publ_contact_author_name     'Bryndal, Iwona'
_publ_contact_author_address
;
Faculty of Chemistry,
University of Wroc\/law,
14 Joliot-Curie St,
50-383 Wroc\/law, Poland
Department of Bioorganic Chemistry
Faculty of Engineering and Economics
Wroc\/law University of Economics
118/120 Komandorska St
53-345 Wroc\/law
Poland
;
_publ_contact_author_email     isai@o2.pl
_publ_contact_author_fax     ?
_publ_contact_author_phone     ?
_publ_section_title
;\
<i>N</i>-(4-Methoxyphenyl)-6-methyl-2-phenyl-5-{[4-(trifluoromethyl)anilino]\
methyl}pyrimidin-4-amine
;
loop_
    _publ_author_name
    _publ_author_address
    'Cieplik, Jerzy'
;
Department of Organic Chemistry
Wroc\/law Medical University
9 Grodzka St
50-137 Wroc\/law
Poland
;
    'Pluta, Janusz'
;
Department of Applied Pharmacy
Wroc\/law Medical Uniwersity
38 Szewska St
50-137 Wroc\/law
Poland
;
    'Bryndal, Iwona'
;
Department of Bioorganic Chemistry
Faculty of Engineering and Economics
Wroc\/law University of Economics
118/120 Komandorska St
53-345 Wroc\/law
Poland
;
    'Lis, Tadeusz'
;Faculty of Chemistry
University of Wroc\/law
14 Joliot-Curie St
50-383 Wroc\/law
Poland
;
_publ_section_synopsis     .
