# Supplementary material for: N-(4-Meth­oxy­phen­yl)-6-methyl-2-phenyl-5-{[4-(tri­fluoro­meth­yl)anilino]meth­yl}pyrimidin-4-amine
Source: Acta Crystallogr Sect E Struct Rep Online. 2013 Nov 27;69(Pt 12):o1831–2. doi: 10.1107/S160053681303170X (PMC3885078; doi:10.1107/S160053681303170X)
Supplement: Supplementary file 2 [file e-69-o1831-Isup2.hkl]

# 
# h,k,l, Fc-squared, Fo-squared, sigma(Fo-squared) and status flag 
# 
data_I
_shelx_title ' ic4bryn in P-1' 
_shelx_refln_list_code          4 
_shelx_F_calc_maximum      346.89 
_exptl_crystal_F_000       968.00 
_reflns_d_resolution_high  0.7143 
 
loop_ 
 _symmetry_equiv_pos_as_xyz 
 'x, y, z' 
 '-x, -y, -z' 
 
_cell_length_a     8.7240 
_cell_length_b    15.1410 
_cell_length_c    17.8440 
_cell_angle_alpha  93.890 
_cell_angle_beta   99.190 
_cell_angle_gamma 103.260 
 
_shelx_F_squared_multiplier     1.000 
 
loop_ 
 _refln_index_h 
 _refln_index_k 
 _refln_index_l 
 _refln_F_squared_calc 
 _refln_F_squared_meas 
 _refln_F_squared_sigma 
 _refln_observed_status 
   2   0   0    20635.80    19657.80    197.11 o 
   3   0   0       30.31       36.15      3.13 o 
   4   0   0      246.76      241.23      7.22 o 
   5   0   0      420.67      450.07     11.15 o 
   6   0   0       94.97       85.93      5.59 o 
   7   0   0      325.57      334.04     11.25 o 
   8   0   0      405.34      386.12     12.92 o 
   9   0   0      320.22      314.03     15.13 o 
  10   0   0      103.50      103.24     15.06 o 
  11   0   0       29.86       27.21     10.00 o 
 -11   1   0       10.31       -0.35      7.87 o 
 -10   1   0       15.50       19.20      6.09 o 
  -9   1   0       77.42       82.40      8.42 o 
  -8   1   0      359.08      389.24     12.93 o 
  -7   1   0      290.40      299.21     10.62 o 
  -6   1   0      182.30      173.59     12.15 o 
  -5   1   0       69.79       50.12      5.06 o 
  -4   1   0     1318.74     1397.28     19.89 o 
  -3   1   0      657.83      669.00      8.79 o 
  -2   1   0     1340.73     1343.64     12.16 o 
   1   1   0     3497.53     3293.71     40.99 o 
   2   1   0   120335.88   103927.42   1298.36 o 
   3   1   0     1239.13     1172.25     21.98 o 
   4   1   0      150.12      141.60      9.30 o 
   5   1   0      824.59      831.36     18.52 o 
   6   1   0       14.69        5.99      2.98 o 
   7   1   0        0.20        0.34      5.05 o 
   8   1   0      245.09      252.09     10.48 o 
   9   1   0       29.36       23.62      4.80 o 
  10   1   0       18.02       21.65      9.10 o 
  11   1   0       28.22       10.04      8.05 o 
 -11   2   0        1.29       -5.91      9.10 o 
 -10   2   0       10.70       24.14      6.61 o 
  -9   2   0        5.22        0.72      5.87 o 
  -8   2   0       89.11       70.58      7.60 o 
  -7   2   0        2.87       -4.19      4.19 o 
  -6   2   0      150.57      149.67      8.33 o 
  -5   2   0        0.85       -0.46      2.28 o 
  -4   2   0        8.16       13.33      2.19 o 
  -3   2   0     1161.74     1157.99     13.86 o 
  -2   2   0     8052.21     8022.00     58.52 o 
  -1   2   0     6156.82     5872.13     71.13 o 
   0   2   0     2172.87     1881.43     24.57 o 
   1   2   0     4375.01     4199.36     33.03 o 
   2   2   0    87997.87    80953.27    655.15 o 
   3   2   0      611.00      704.04     12.88 o 
   4   2   0      265.02      281.06     10.53 o 
   5   2   0        0.41        3.68      3.72 o 
   6   2   0      114.17      112.90      6.45 o 
   7   2   0        0.33        4.64      3.72 o 
   8   2   0      168.72      168.22      8.81 o 
   9   2   0       39.78       56.71     11.29 o 
  10   2   0       22.75       21.51      8.58 o 
 -11   3   0       48.28       51.97     12.45 o 
 -10   3   0       63.05       88.92      9.49 o 
  -9   3   0      283.12      252.85     13.97 o 
  -8   3   0        2.08        1.98      6.07 o 
  -7   3   0       82.41      105.37     11.28 o 
  -6   3   0      111.04      128.69      8.50 o 
  -5   3   0      218.83      241.82      6.59 o 
  -4   3   0      602.55      644.47     10.51 o 
  -3   3   0     1071.59     1045.72     11.83 o 
  -2   3   0     4501.37     4482.82     47.63 o 
  -1   3   0     1718.82     1675.37     26.71 o 
   0   3   0     6100.11     5700.85     41.41 o 
   1   3   0     3986.46     3951.88     29.18 o 
   2   3   0     1898.76     1929.27     32.73 o 
   3   3   0      390.66      360.96      8.86 o 
   4   3   0    21338.81    21457.82    258.38 o 
   5   3   0     2624.62     2557.04     43.81 o 
   6   3   0      352.49      348.49     14.30 o 
   7   3   0      966.81      955.55     20.29 o 
   8   3   0      119.43      113.42      7.50 o 
   9   3   0        4.15       -6.02      6.02 o 
  10   3   0       67.16       71.81     12.39 o 
 -11   4   0        0.13        9.58      6.68 o 
 -10   4   0      377.27      370.62     18.08 o 
  -9   4   0       92.92       73.05     11.41 o 
  -8   4   0       56.82       60.38     10.17 o 
  -7   4   0        0.86        8.96      4.80 o 
  -6   4   0      153.45      143.88      7.95 o 
  -5   4   0     1272.91     1225.88     19.76 o 
  -4   4   0       36.75       36.67      3.06 o 
  -3   4   0     1649.57     1605.70     17.95 o 
  -2   4   0     1536.57     1638.95     42.14 o 
  -1   4   0      612.27      569.39      6.67 o 
   0   4   0      577.68      574.10      6.63 o 
   1   4   0      154.51      206.32      3.96 o 
   2   4   0       22.45       19.55      2.11 o 
   3   4   0       24.25       32.52      3.42 o 
   4   4   0     6365.87     6264.41     86.18 o 
   5   4   0        4.93        3.76      5.52 o 
   6   4   0      220.87      215.07     11.75 o 
   7   4   0      682.96      698.96     22.51 o 
   8   4   0       30.45       22.83      4.55 o 
   9   4   0       15.41       -1.04      5.54 o 
  10   4   0       13.58       15.18      7.74 o 
 -11   5   0       38.83       22.82     14.94 o 
 -10   5   0       19.02       49.29     11.27 o 
  -9   5   0        0.35       10.20      7.93 o 
  -8   5   0       19.27       17.10      8.37 o 
  -7   5   0        0.14        5.04      5.03 o 
  -6   5   0      616.79      676.23     14.43 o 
  -5   5   0      386.69      368.70      9.29 o 
  -4   5   0      290.28      294.69      7.09 o 
  -3   5   0     4882.96     4861.17     91.44 o 
  -2   5   0      665.93      699.74     15.20 o 
  -1   5   0     4798.07     4921.05     36.31 o 
   0   5   0        0.50        2.58      1.58 o 
   1   5   0      314.07      249.57      4.68 o 
   2   5   0        0.68        1.06      2.73 o 
   3   5   0     2879.77     3070.62     32.40 o 
   4   5   0       13.84       25.52      3.41 o 
   5   5   0        7.99        7.18      5.78 o 
   6   5   0     6312.81     6168.60     91.46 o 
   7   5   0       57.18       47.35      7.02 o 
   8   5   0       76.66       89.28      9.38 o 
   9   5   0       13.50       20.67      6.33 o 
 -11   6   0      110.86      135.61     16.64 o 
 -10   6   0      167.10      206.81     19.59 o 
  -9   6   0       39.93       28.39      9.42 o 
  -8   6   0       90.27       93.09      9.42 o 
  -7   6   0      348.50      311.60     14.84 o 
  -6   6   0        4.31        1.51      2.42 o 
  -5   6   0      279.67      324.51     12.34 o 
  -4   6   0      391.00      374.07      7.50 o 
  -3   6   0     2621.07     2717.91     43.12 o 
  -2   6   0      683.23      727.52      9.37 o 
  -1   6   0       10.40        3.15      1.46 o 
   0   6   0      314.44      306.73      5.37 o 
   1   6   0      691.40      696.71      8.95 o 
   2   6   0       99.04       91.45      4.04 o 
   3   6   0       31.23       34.50      3.60 o 
   4   6   0        6.26        6.90      2.86 o 
   5   6   0      975.15     1009.06     25.55 o 
   6   6   0       10.02       15.41      5.66 o 
   7   6   0      211.11      189.32     12.30 o 
   8   6   0      788.94      748.00     25.49 o 
   9   6   0      103.48       86.97     10.11 o 
 -11   7   0        8.37        5.17      8.59 o 
 -10   7   0        0.94       -5.01      8.70 o 
  -9   7   0        0.01       -3.93      5.79 o 
  -8   7   0       80.68       88.08      9.29 o 
  -7   7   0      229.76      229.00     12.99 o 
  -6   7   0      201.07      206.79      6.85 o 
  -5   7   0      135.95      137.25      4.49 o 
  -4   7   0      950.75     1002.35     23.55 o 
  -3   7   0       29.27       27.74      4.74 o 
  -2   7   0      876.55      856.39     12.08 o 
  -1   7   0        2.06        1.83      1.58 o 
   0   7   0       32.10       24.37      2.20 o 
   1   7   0     2306.68     2434.65     24.12 o 
   2   7   0      775.66      850.27     15.77 o 
   3   7   0      137.19      150.16      6.49 o 
   4   7   0       45.56       43.60     13.72 o 
   5   7   0      380.07      374.82     15.39 o 
   6   7   0        2.70        7.28      5.23 o 
   7   7   0       30.59       41.64      7.44 o 
   8   7   0       28.93       23.74      7.22 o 
   9   7   0       56.13       41.16     13.34 o 
 -11   8   0      117.40      114.93     17.03 o 
 -10   8   0       88.24       84.03     13.70 o 
  -9   8   0       12.24        3.93      5.80 o 
  -8   8   0       92.26       96.30     14.81 o 
  -7   8   0        0.48        7.04      9.14 o 
  -6   8   0      115.64      119.83      4.23 o 
  -5   8   0       15.51       15.61      8.17 o 
  -4   8   0       88.83       75.83      7.36 o 
  -3   8   0      247.29      288.65     16.91 o 
  -2   8   0     1165.43     1259.75     16.99 o 
  -1   8   0      697.71      757.62     11.74 o 
   0   8   0      223.46      250.31      6.75 o 
   1   8   0       21.54       20.99      3.28 o 
   2   8   0       47.98       68.12      6.20 o 
   3   8   0      207.16      228.19     11.08 o 
   4   8   0       95.28       97.66     18.23 o 
   5   8   0       96.61      111.88      9.15 o 
   6   8   0       27.00       22.21      6.84 o 
   7   8   0      165.98      124.57     11.53 o 
   8   8   0       29.81       37.57      7.93 o 
 -11   9   0       21.86       34.92     12.33 o 
 -10   9   0        1.16       15.13     16.08 o 
  -9   9   0      135.02      156.84     12.69 o 
  -8   9   0      313.82      324.09     16.74 o 
  -7   9   0        4.38        7.02      5.66 o 
  -6   9   0        5.60        3.94      4.36 o 
  -5   9   0       97.40      108.04      9.33 o 
  -4   9   0      266.38      274.93     13.65 o 
  -3   9   0      561.54      608.69     14.28 o 
  -2   9   0      292.21      283.39      6.94 o 
  -1   9   0       47.54       36.51      3.13 o 
   0   9   0     1074.04     1110.01     19.26 o 
   1   9   0      980.27      980.63     22.31 o 
   2   9   0       38.87       41.07      5.60 o 
   3   9   0        7.48       12.39      6.31 o 
   4   9   0       25.33       36.86      7.49 o 
   5   9   0       14.31       18.36      5.57 o 
   6   9   0       71.92       55.93     11.87 o 
   7   9   0      379.46      341.00     17.25 o 
   8   9   0        6.13        1.02     10.00 o 
 -11  10   0       25.67       40.77     12.87 o 
 -10  10   0        4.03        7.19     11.51 o 
  -9  10   0       37.17       38.09     11.16 o 
  -8  10   0       92.76       91.23     14.25 o 
  -7  10   0      262.80      245.28     14.25 o 
  -6  10   0       14.40       17.71      5.49 o 
  -5  10   0       32.84       30.39      6.37 o 
  -4  10   0      273.67      257.24     12.72 o 
  -3  10   0      264.56      275.30      8.03 o 
  -2  10   0       10.65       13.40      3.50 o 
  -1  10   0        1.49       15.03      2.60 o 
   0  10   0       78.98       91.55      5.72 o 
   1  10   0        4.53        3.90      2.95 o 
   2  10   0      977.15     1013.44     24.88 o 
   3  10   0      253.36      281.01     13.27 o 
   4  10   0        2.78        5.24      6.18 o 
   5  10   0        0.37        7.50      9.01 o 
   6  10   0        8.38        9.43     13.07 o 
   7  10   0      175.60      231.38     14.70 o 
 -11  11   0      107.25      141.18     18.83 o 
 -10  11   0       48.11       59.75     10.03 o 
  -9  11   0       48.49       60.20      9.02 o 
  -8  11   0        1.06       -1.12      6.24 o 
  -7  11   0       22.31       29.38      6.94 o 
  -6  11   0       79.36       56.60      7.73 o 
  -5  11   0      196.88      168.59     13.26 o 
  -4  11   0       37.66       40.60      8.07 o 
  -3  11   0        0.09        0.37      1.36 o 
  -2  11   0       88.36       86.71      4.50 o 
  -1  11   0       82.30       82.31      5.42 o 
   0  11   0      400.31      374.15     11.34 o 
   1  11   0        2.30        8.93      5.02 o 
   2  11   0        0.26       -1.23      4.15 o 
   3  11   0      151.01      140.31      9.96 o 
   4  11   0      320.49      328.06     15.38 o 
   5  11   0      127.41      123.25     10.47 o 
   6  11   0       11.35       18.17      6.18 o 
   7  11   0       60.90       79.10     15.59 o 
 -10  12   0       40.73       21.52      8.17 o 
  -9  12   0      202.34      203.97     14.93 o 
  -8  12   0        2.45        5.55      7.37 o 
  -7  12   0        5.07        1.49      6.30 o 
  -6  12   0      164.52      158.03     11.65 o 
  -5  12   0        0.78       -1.44      5.38 o 
  -4  12   0       40.43       38.93     10.18 o 
  -3  12   0      294.46      307.64      7.41 o 
  -2  12   0       25.48       33.84      3.32 o 
  -1  12   0       24.01       26.08      3.87 o 
   0  12   0       32.18       32.95      4.41 o 
   1  12   0       24.71       12.03      3.66 o 
   2  12   0      117.28      129.97      9.60 o 
   3  12   0       37.97       45.46      8.60 o 
   4  12   0      228.72      232.00     13.34 o 
   5  12   0      167.85      178.28     12.53 o 
   6  12   0       45.01       42.93     13.62 o 
 -10  13   0       47.64       47.03     12.78 o 
  -9  13   0        0.15       -7.07      7.07 o 
  -8  13   0        7.06       10.57      7.02 o 
  -7  13   0       49.06       42.92      8.08 o 
  -6  13   0        0.08       -0.12      6.50 o 
  -5  13   0       15.54        6.89      5.33 o 
  -4  13   0      237.99      169.17     16.43 o 
  -3  13   0        2.27        2.21      2.59 o 
  -2  13   0        5.09        4.00      3.60 o 
  -1  13   0       95.07      108.34      7.90 o 
   0  13   0       27.49       32.86      4.69 o 
   1  13   0        1.52       -2.60      3.47 o 
   2  13   0      118.06      112.63      9.74 o 
   3  13   0       21.17       10.43      5.18 o 
   4  13   0        7.10       13.02      5.63 o 
   5  13   0        4.70       13.62      7.47 o 
   6  13   0       98.50       85.32     16.91 o 
  -9  14   0        0.48        6.76     12.98 o 
  -8  14   0        0.13        1.20      9.50 o 
  -7  14   0      169.81      182.12     14.08 o 
  -6  14   0        0.74       -1.14      6.62 o 
  -5  14   0       38.45       34.07      7.26 o 
  -4  14   0       20.71       16.24      8.64 o 
  -3  14   0       24.76       25.10      7.40 o 
  -2  14   0      139.92      120.47     10.21 o 
  -1  14   0        6.29        7.72      6.97 o 
   0  14   0       31.19       32.69      9.45 o 
   1  14   0       21.37       31.22      6.02 o 
   2  14   0      158.16      152.96     10.91 o 
   3  14   0        0.45        1.42      5.44 o 
   4  14   0       11.22       -1.51     10.95 o 
   5  14   0       48.94       44.33     12.09 o 
  -9  15   0        1.64       -2.04     12.81 o 
  -8  15   0        9.02       11.18      6.73 o 
  -7  15   0        0.98        8.15      6.30 o 
  -6  15   0        0.54        5.60      5.82 o 
  -5  15   0       19.38       27.22      7.52 o 
  -4  15   0       43.78       64.18     12.89 o 
  -3  15   0       22.91       23.00      8.45 o 
  -2  15   0      186.80      172.53     22.35 o 
  -1  15   0       56.33       52.17      6.69 o 
   0  15   0       44.00       44.27      5.35 o 
   1  15   0       19.32       19.68      4.39 o 
   2  15   0       78.24       69.60     11.57 o 
   3  15   0       14.21       14.92     10.78 o 
   4  15   0       23.65       25.07     11.37 o 
   5  15   0       22.08       15.75     12.28 o 
  -8  16   0      143.73      119.18     12.15 o 
  -7  16   0        9.40       28.73      8.75 o 
  -6  16   0        2.76        5.82     10.60 o 
  -5  16   0      345.27      354.48     18.43 o 
  -4  16   0       76.43      106.93     14.98 o 
  -3  16   0      120.15       88.17     14.18 o 
  -2  16   0       14.77       11.74      7.88 o 
  -1  16   0        0.40       -5.28      5.28 o 
   0  16   0       33.51       38.14      6.56 o 
   1  16   0        0.05       -0.49      4.24 o 
   2  16   0        1.02       -2.16     10.34 o 
   3  16   0       17.61       20.60      6.39 o 
   4  16   0       41.62        8.88      9.09 o 
  -8  17   0        8.75       -0.41     10.30 o 
  -7  17   0        6.51        8.43      8.48 o 
  -6  17   0       14.69       21.81     12.69 o 
  -5  17   0      265.66      225.96     15.66 o 
  -4  17   0      248.67      310.80     25.37 o 
  -3  17   0      236.27      220.43     20.63 o 
  -2  17   0        0.04       -4.81      8.12 o 
  -1  17   0        0.00      -10.06     10.06 o 
   0  17   0       38.51       40.47      9.73 o 
   1  17   0      125.83      127.40      8.83 o 
   2  17   0        9.49        1.12      9.80 o 
   3  17   0       19.90       10.55      9.64 o 
   4  17   0       82.50       90.49     15.30 o 
  -7  18   0       38.77       87.51     16.02 o 
  -6  18   0       61.34       71.94     10.98 o 
  -5  18   0       17.55        5.36      8.64 o 
  -4  18   0       73.27       60.94     12.43 o 
  -3  18   0      135.78      145.46     18.15 o 
  -2  18   0       10.01       -9.93      9.93 o 
  -1  18   0        7.81        6.07      7.91 o 
   0  18   0       89.66       85.76     14.15 o 
   1  18   0        9.86       -8.31      8.40 o 
   2  18   0       12.88       31.54     11.50 o 
   3  18   0       26.68        5.28      8.03 o 
  -6  19   0      145.01      197.41     22.75 o 
  -5  19   0      104.28      125.90     13.00 o 
  -4  19   0      187.44      155.90     19.99 o 
  -3  19   0       11.60        4.92      9.77 o 
  -2  19   0        2.91        2.68      8.72 o 
  -1  19   0        3.32       -2.83      8.79 o 
   0  19   0        0.30       27.15      9.18 o 
  -4  20   0        1.87       -4.62      8.90 o 
  -3  20   0       21.80       14.50      9.70 o 
  -2  20   0       59.91       47.53     12.01 o 
  -1  20   0       50.89       57.34     12.86 o 
   0  20   0       28.33       56.53     11.64 o 
   0 -20   1       34.11       38.19     10.83 o 
   1 -20   1       13.97        2.78      8.66 o 
   2 -20   1       29.03       40.29     12.02 o 
   3 -20   1       11.92       15.62     10.79 o 
   4 -20   1       55.26       58.82     13.86 o 
  -2 -19   1       33.97       63.41     12.64 o 
   0 -19   1      138.45      145.54     17.52 o 
   1 -19   1        0.23       30.72     11.96 o 
   2 -19   1       26.72       16.46      9.94 o 
   3 -19   1       51.28       65.37     13.99 o 
   4 -19   1       11.57        7.13      8.83 o 
   5 -19   1      386.37      439.26     25.68 o 
   6 -19   1       10.71        9.56      9.92 o 
  -3 -18   1        0.23       -4.33     10.04 o 
  -2 -18   1        3.70       -1.60      8.24 o 
  -1 -18   1       50.48       43.98      9.83 o 
   0 -18   1       81.49       76.15     13.45 o 
   1 -18   1      159.12      159.22     18.63 o 
   2 -18   1       54.97       58.76     12.64 o 
   3 -18   1       78.50      102.93     15.31 o 
   4 -18   1       67.59       54.97     13.57 o 
   5 -18   1       89.65       60.58      9.34 o 
   6 -18   1       50.32       61.37     10.09 o 
   7 -18   1      437.10      496.57     33.88 o 
  -4 -17   1        1.51       20.12      9.73 o 
  -3 -17   1       29.05       26.92     10.69 o 
  -2 -17   1       31.75       47.28      8.15 o 
  -1 -17   1        6.16       -0.13      5.14 o 
   0 -17   1       22.87       33.87      8.11 o 
   1 -17   1       90.57      114.18     14.96 o 
   2 -17   1       69.52       62.61     12.80 o 
   3 -17   1        3.50        2.64      8.85 o 
   4 -17   1       50.76       46.01     12.82 o 
   5 -17   1      229.98      322.06     18.23 o 
   6 -17   1       83.24      100.26     11.49 o 
   7 -17   1       14.75        6.95      6.51 o 
  -4 -16   1        1.46        8.56      8.07 o 
  -3 -16   1       55.15       47.23     12.06 o 
  -2 -16   1        8.34       -0.88      4.88 o 
  -1 -16   1       32.20       20.87      5.12 o 
   0 -16   1        3.13       10.08      5.42 o 
   1 -16   1      150.25      127.13     19.59 o 
   2 -16   1      243.22      234.32     20.57 o 
   3 -16   1      218.82      234.83     20.73 o 
   4 -16   1      652.69      681.20     36.33 o 
   5 -16   1       38.70       40.66      8.22 o 
   6 -16   1        2.75        0.33      9.99 o 
   7 -16   1       51.71       78.30     10.89 o 
   8 -16   1      196.95      209.99     15.97 o 
  -5 -15   1        7.13        5.28     11.35 o 
  -4 -15   1       29.78       18.60     11.23 o 
  -3 -15   1        1.45       -3.24      6.45 o 
  -2 -15   1       59.06       56.87      7.64 o 
  -1 -15   1        0.23        7.52      4.44 o 
   0 -15   1      186.04      177.95     11.30 o 
   1 -15   1        5.07       13.75      4.91 o 
   2 -15   1        7.55        4.34      8.61 o 
   3 -15   1      434.08      355.89     24.59 o 
   4 -15   1      231.39      242.27     21.23 o 
   5 -15   1      280.83      256.39     15.50 o 
   6 -15   1        5.01       11.84      6.45 o 
   7 -15   1       74.59       79.11     10.30 o 
   8 -15   1       15.36       20.29      6.84 o 
   9 -15   1        0.23        8.36      7.94 o 
  -5 -14   1      125.63      122.18     16.79 o 
  -4 -14   1        0.07        3.08      5.58 o 
  -3 -14   1        4.76       10.64      5.41 o 
  -2 -14   1       55.21       60.16      8.64 o 
  -1 -14   1       10.73        5.72      5.79 o 
   0 -14   1      253.99      246.28     10.39 o 
   1 -14   1       44.36       47.04      6.26 o 
   2 -14   1      231.32      208.26     10.31 o 
   3 -14   1       20.91       13.76      3.52 o 
   4 -14   1       19.27       18.69      7.87 o 
   5 -14   1       22.52        8.63     15.69 o 
   6 -14   1      114.06       92.85     10.32 o 
   7 -14   1        1.40        6.30      7.26 o 
   8 -14   1        5.07        5.70      6.51 o 
   9 -14   1       66.61       66.58     11.94 o 
  -6 -13   1       13.10       37.47     11.56 o 
  -5 -13   1      189.96      194.92     20.23 o 
  -4 -13   1        9.89        3.43      4.75 o 
  -3 -13   1        4.46        1.71      4.82 o 
  -2 -13   1        1.01        3.35      4.16 o 
  -1 -13   1        2.13        0.12      3.45 o 
   0 -13   1        3.16        1.51      3.86 o 
   1 -13   1       96.87      124.91      8.56 o 
   2 -13   1       33.68       35.43      4.89 o 
   3 -13   1      159.53      166.40     14.38 o 
   4 -13   1       49.61       42.15     10.20 o 
   5 -13   1      113.86       86.23     13.27 o 
   6 -13   1      314.03      346.21     17.45 o 
   7 -13   1      158.94      128.87     11.82 o 
   8 -13   1        4.24       11.43      6.15 o 
   9 -13   1       33.03       35.02      7.52 o 
  10 -13   1      114.21      126.84     18.89 o 
  -7 -12   1       23.11       47.54     13.85 o 
  -6 -12   1       33.04       49.62     13.09 o 
  -5 -12   1        2.75        9.59      5.26 o 
  -4 -12   1        0.87       -2.24      4.81 o 
  -3 -12   1      177.06      159.70     10.66 o 
  -2 -12   1       18.48       19.42      4.81 o 
  -1 -12   1       29.89       34.64      5.44 o 
   0 -12   1       73.19       79.23      5.98 o 
   1 -12   1        6.50        1.92      3.86 o 
   2 -12   1      129.06      123.22      5.57 o 
   3 -12   1      122.75      115.50      9.18 o 
   4 -12   1       10.36        5.66      1.79 o 
   5 -12   1      392.93      357.34     16.61 o 
   6 -12   1        0.24        8.95      6.56 o 
   7 -12   1      151.93      133.28     11.72 o 
   8 -12   1       58.69       54.53     10.28 o 
   9 -12   1        7.26       -2.92      6.37 o 
  10 -12   1      151.87      165.62     16.58 o 
  -7 -11   1        2.23       34.08     13.31 o 
  -6 -11   1        4.38        7.78      9.49 o 
  -5 -11   1        6.19        2.83      4.92 o 
  -4 -11   1       64.70       70.89      8.36 o 
  -3 -11   1      191.02      219.77     11.77 o 
  -2 -11   1       68.30       68.43      6.82 o 
  -1 -11   1       52.22       69.83      5.37 o 
   0 -11   1       20.14       19.37      3.94 o 
   1 -11   1      211.55      239.76     11.01 o 
   2 -11   1        3.26        1.95      2.01 o 
   3 -11   1        6.36        5.53      2.38 o 
   4 -11   1       50.16       37.69      9.01 o 
   5 -11   1      269.12      271.37     14.23 o 
   6 -11   1        8.80        3.39      6.03 o 
   7 -11   1       74.84       76.61      9.15 o 
   8 -11   1        3.37        0.26      5.52 o 
   9 -11   1       17.70       23.04      9.10 o 
  10 -11   1        3.00        6.45      9.62 o 
  11 -11   1        0.11       -8.35      9.13 o 
  -8 -10   1       11.62       22.11     12.47 o 
  -7 -10   1        6.41        3.25     10.20 o 
  -6 -10   1       99.19      122.54     10.57 o 
  -5 -10   1        0.72       -4.22      4.64 o 
  -4 -10   1      139.02      109.23      8.87 o 
  -3 -10   1        9.71       -0.09      4.35 o 
  -2 -10   1      101.56      123.88      9.35 o 
  -1 -10   1       10.04        9.60      3.35 o 
   0 -10   1      348.16      400.71     13.58 o 
   1 -10   1       44.85       65.57      5.14 o 
   2 -10   1        3.77        4.49      2.11 o 
   3 -10   1       70.35       74.19      4.41 o 
   4 -10   1       59.19       66.79      7.17 o 
   5 -10   1       69.98       59.83      7.42 o 
   6 -10   1       34.85       39.96      6.67 o 
   7 -10   1        3.52        3.92      5.47 o 
   8 -10   1       44.06       49.04      8.34 o 
   9 -10   1       42.27       55.04     24.26 o 
  10 -10   1        0.42        4.65      6.80 o 
  11 -10   1        3.72        9.34      9.82 o 
  -8  -9   1      109.33       94.88     17.36 o 
  -7  -9   1        4.10        6.69      9.34 o 
  -6  -9   1        0.07        3.78      5.08 o 
  -5  -9   1      167.35      179.90     11.16 o 
  -4  -9   1       59.53       74.37      7.34 o 
  -3  -9   1        6.94        9.22      5.00 o 
  -2  -9   1     1092.32     1119.07     25.21 o 
  -1  -9   1      336.86      370.08     10.50 o 
   0  -9   1      444.61      478.70     11.71 o 
   1  -9   1       23.00       15.56      2.67 o 
   2  -9   1      898.39      953.04     15.01 o 
   3  -9   1      631.57      687.81     16.82 o 
   4  -9   1        0.33        4.30      4.34 o 
   5  -9   1       51.00       62.60     12.64 o 
   6  -9   1      139.48      147.12     10.66 o 
   7  -9   1       18.29       14.60     10.19 o 
   8  -9   1        5.39        6.05      6.59 o 
   9  -9   1        3.99       -0.31      5.98 o 
  10  -9   1       23.03       35.15      7.61 o 
  11  -9   1       13.05       31.96     11.91 o 
  -9  -8   1      193.70      206.35     23.30 o 
  -8  -8   1      273.46      306.72     26.42 o 
  -7  -8   1      176.18      201.91     12.82 o 
  -6  -8   1      102.82       95.24     21.32 o 
  -5  -8   1       13.61       14.08      5.38 o 
  -4  -8   1        4.13        5.04      4.32 o 
  -3  -8   1       41.07       39.11      5.67 o 
  -2  -8   1       64.43       73.53      6.21 o 
  -1  -8   1      607.41      631.14     13.30 o 
   0  -8   1    10943.20    11464.93    100.84 o 
   1  -8   1      166.04      190.35      6.12 o 
   2  -8   1      397.59      378.65      7.84 o 
   3  -8   1       25.79       47.46      6.51 o 
   4  -8   1      111.64      119.22      8.54 o 
   5  -8   1       20.99       25.72      2.38 o 
   6  -8   1        6.88        3.51      1.82 o 
   7  -8   1       18.69       15.15      5.29 o 
   8  -8   1       66.69       54.22      7.85 o 
   9  -8   1      149.65      139.24     12.06 o 
  10  -8   1       87.11       75.40     13.27 o 
  11  -8   1        6.70        0.50      9.14 o 
  -9  -7   1       39.92       44.37     13.04 o 
  -8  -7   1       18.16       11.04      7.45 o 
  -7  -7   1      217.34      221.53     13.41 o 
  -6  -7   1      253.67      245.93     21.59 o 
  -5  -7   1      288.99      293.04     13.12 o 
  -4  -7   1        7.43       10.35      4.56 o 
  -3  -7   1        3.47       -3.43      3.43 o 
  -2  -7   1      203.93      228.15      6.39 o 
  -1  -7   1       95.43       95.99      3.75 o 
   0  -7   1       21.54       18.93      2.58 o 
   1  -7   1     4230.36     4495.78     42.55 o 
   2  -7   1     5113.81     5525.68     57.28 o 
   3  -7   1      110.75      119.75      5.32 o 
   4  -7   1      132.96      131.71      3.33 o 
   5  -7   1       65.78       79.22      3.95 o 
   6  -7   1       97.92      101.33      5.17 o 
   7  -7   1      126.85      126.67     15.96 o 
   8  -7   1      114.71       99.38     10.45 o 
   9  -7   1       45.83       41.42      7.67 o 
  10  -7   1       75.36       73.34     13.03 o 
  11  -7   1       91.54       77.95     13.61 o 
  -9  -6   1      236.78      252.79     23.75 o 
  -8  -6   1      197.16      182.73     12.76 o 
  -7  -6   1       50.48       44.88      6.70 o 
  -6  -6   1     2154.85     2173.53     42.76 o 
  -5  -6   1       37.62       49.12      8.44 o 
  -4  -6   1      500.27      491.05     15.52 o 
  -3  -6   1      794.82      842.76     14.34 o 
  -2  -6   1      123.29      160.82      5.13 o 
  -1  -6   1       11.55        8.07      1.70 o 
   0  -6   1      227.63      229.02      4.62 o 
   1  -6   1      218.07      177.68      4.21 o 
   2  -6   1     4360.03     4554.28     49.14 o 
   3  -6   1      798.40      858.76     13.26 o 
   4  -6   1       75.17      102.22      6.47 o 
   5  -6   1       33.74       25.33      3.00 o 
   6  -6   1      274.22      277.23      8.73 o 
   7  -6   1       92.47      101.27      9.12 o 
   8  -6   1       45.20       38.69      6.82 o 
   9  -6   1        1.17       -3.78      6.50 o 
  10  -6   1        0.95       11.45      8.66 o 
  11  -6   1       57.35       65.19      9.32 o 
 -10  -5   1       52.97       63.15     14.59 o 
  -9  -5   1        1.10       10.20      5.66 o 
  -8  -5   1      200.17      220.15     23.53 o 
  -7  -5   1      299.16      272.44     13.76 o 
  -6  -5   1      499.69      513.06     17.78 o 
  -5  -5   1        3.50        4.84      4.04 o 
  -4  -5   1     3416.73     3645.16     73.43 o 
  -3  -5   1      737.72      764.77     12.05 o 
  -2  -5   1        2.91        6.75      1.99 o 
  -1  -5   1      784.88      872.15      9.67 o 
   0  -5   1     1914.48     1781.26     15.69 o 
   1  -5   1      250.21      235.68      4.48 o 
   2  -5   1       61.43       52.68      2.83 o 
   3  -5   1     1604.33     1718.08     24.42 o 
   4  -5   1     4162.52     4377.02     49.31 o 
   5  -5   1     1108.80     1220.51     19.73 o 
   6  -5   1      258.77      268.52      8.85 o 
   7  -5   1        0.43        0.54      4.88 o 
   8  -5   1      121.12      137.62     13.24 o 
   9  -5   1       65.67       67.15     11.35 o 
  10  -5   1      101.28      100.83     13.54 o 
  11  -5   1       21.36       39.63      7.85 o 
 -10  -4   1       22.72       -5.62     10.24 o 
  -9  -4   1        4.44       11.18      5.83 o 
  -8  -4   1       26.34       26.23      4.80 o 
  -7  -4   1      694.15      722.18     22.41 o 
  -6  -4   1      373.90      327.72     14.05 o 
  -5  -4   1     1390.67     1421.27     29.60 o 
  -4  -4   1      951.78      986.07     32.33 o 
  -3  -4   1       27.74       23.75      3.60 o 
  -2  -4   1     2526.17     2545.71     23.40 o 
  -1  -4   1      556.05      524.58      6.78 o 
   0  -4   1       43.17       25.17      1.77 o 
   1  -4   1      235.80      218.87      5.68 o 
   2  -4   1     1281.89     1124.46     20.23 o 
   3  -4   1        3.98        1.70      1.71 o 
   4  -4   1      668.25      701.38     12.75 o 
   5  -4   1      409.63      398.08     13.78 o 
   6  -4   1       67.68       60.55      6.68 o 
   7  -4   1      278.00      274.40     13.22 o 
   8  -4   1      220.38      234.51     17.28 o 
   9  -4   1        7.24        2.79      6.27 o 
  10  -4   1       61.59       64.25      8.71 o 
  11  -4   1        8.48       -5.85      8.79 o 
 -10  -3   1       18.84       12.51      8.81 o 
  -9  -3   1       38.38       47.98      7.59 o 
  -8  -3   1      347.47      369.81     12.86 o 
  -7  -3   1        3.40        9.05      4.85 o 
  -6  -3   1        0.19        1.05      4.17 o 
  -5  -3   1      696.36      726.24     19.11 o 
  -4  -3   1       29.07       31.27      4.63 o 
  -3  -3   1     2284.70     2340.49     28.90 o 
  -2  -3   1     8691.96     8763.93     75.68 o 
  -1  -3   1     6312.76     6126.53     47.56 o 
   0  -3   1     1625.90     1457.71     12.10 o 
   1  -3   1     2690.33     2615.61     28.11 o 
   2  -3   1       83.21       83.85      4.15 o 
   3  -3   1        5.54        8.35      1.76 o 
   4  -3   1      132.06      167.69      5.18 o 
   5  -3   1      132.75      164.10      9.34 o 
   6  -3   1     1959.38     1961.33     37.14 o 
   7  -3   1       39.20       40.54      8.29 o 
   8  -3   1       36.74       25.69      6.64 o 
   9  -3   1       19.50       21.09      6.37 o 
  10  -3   1      187.16      187.92     12.99 o 
  11  -3   1        0.24        6.29      8.67 o 
 -10  -2   1       13.43        5.83     10.90 o 
  -9  -2   1       42.08       27.09      6.47 o 
  -8  -2   1       25.60       22.05      5.92 o 
  -7  -2   1       81.61       74.55      6.04 o 
  -6  -2   1        7.11        0.91      4.37 o 
  -5  -2   1       59.61       59.87      6.77 o 
  -4  -2   1        0.50        0.92      3.09 o 
  -3  -2   1       43.01       37.20      3.38 o 
  -2  -2   1     2748.46     2800.61     27.08 o 
  -1  -2   1     5044.47     4995.11     43.16 o 
   0  -2   1     1507.97     1550.97     16.90 o 
   1  -2   1     3466.69     3398.02     43.09 o 
   2  -2   1      156.18      142.75      3.29 o 
   3  -2   1       83.13       84.26      3.05 o 
   4  -2   1        5.85        3.29      2.47 o 
   5  -2   1       22.21       39.65      5.01 o 
   6  -2   1       37.82       52.17      8.06 o 
   7  -2   1      317.51      335.58     19.10 o 
   8  -2   1      132.87      152.48     10.23 o 
   9  -2   1       40.15       51.31      7.16 o 
  10  -2   1       86.70      105.24     16.38 o 
  11  -2   1        2.01       -6.36      8.43 o 
 -11  -1   1       35.14       41.51     11.44 o 
 -10  -1   1       31.06       33.07      7.37 o 
  -9  -1   1       18.80       20.63      4.68 o 
  -8  -1   1       16.77       24.98      4.53 o 
  -7  -1   1      147.75      125.98      7.16 o 
  -6  -1   1      158.81      158.55      7.28 o 
  -5  -1   1     1217.62     1447.06     28.18 o 
  -4  -1   1      612.20      698.77     21.84 o 
  -3  -1   1     4371.52     4579.55     49.54 o 
  -2  -1   1      919.51      936.20     14.89 o 
  -1  -1   1     3552.52     3432.95     29.59 o 
   1  -1   1      844.05      806.80     17.45 o 
   2  -1   1     4189.06     4089.73     32.76 o 
   3  -1   1       65.35       76.12      3.04 o 
   4  -1   1      223.89      229.23      6.09 o 
   5  -1   1      325.42      290.60     10.43 o 
   6  -1   1      173.81      199.43      7.99 o 
   7  -1   1      257.58      291.08     12.80 o 
   8  -1   1       35.33       40.90      6.13 o 
   9  -1   1        5.99        7.04      5.09 o 
  10  -1   1      119.48      119.53     15.92 o 
  11  -1   1       43.21       42.80     11.23 o 
 -11   0   1       32.60       39.70     11.64 o 
 -10   0   1       24.74       27.25      6.56 o 
  -9   0   1       15.59       14.72      4.36 o 
  -8   0   1      297.70      314.33     11.58 o 
  -7   0   1        0.55        1.33      3.42 o 
  -6   0   1      389.87      353.20     10.70 o 
  -5   0   1      542.64      565.15     15.44 o 
  -4   0   1       94.78       93.61      8.33 o 
  -3   0   1     8975.59     9170.47     91.86 o 
  -2   0   1     2586.34     2452.73     27.18 o 
   1   0   1     1234.61     1176.53     23.63 o 
   2   0   1      714.96      756.44     13.20 o 
   3   0   1     8558.52     8849.23     74.96 o 
   4   0   1      228.07      230.15      6.16 o 
   5   0   1      174.00      156.28      6.61 o 
   6   0   1       63.44       82.36      5.51 o 
   7   0   1       18.46       22.97      4.22 o 
   8   0   1      365.41      392.12     15.57 o 
   9   0   1      435.59      439.28     17.72 o 
  10   0   1       13.19        4.32      8.09 o 
  11   0   1       58.35       48.00     12.75 o 
 -11   1   1       43.50       34.35      9.90 o 
 -10   1   1      120.03      120.60     10.33 o 
  -9   1   1      132.04      137.55      8.47 o 
  -8   1   1       50.32       59.83      5.88 o 
  -7   1   1       43.41       37.60      8.36 o 
  -6   1   1      175.29      199.56      9.69 o 
  -5   1   1      264.26      290.53     19.78 o 
  -4   1   1      580.09      583.01     11.22 o 
  -3   1   1      622.13      676.31      9.72 o 
  -2   1   1    13405.27    12742.67     96.45 o 
   1   1   1      112.26      111.80      3.31 o 
   2   1   1      185.57      167.30      6.56 o 
   3   1   1     1332.01     1326.68     16.58 o 
   4   1   1        8.49       15.62      2.83 o 
   5   1   1     1399.17     1394.56     22.28 o 
   6   1   1       32.69       29.73      4.60 o 
   7   1   1       38.06       53.27      4.99 o 
   8   1   1       43.22       71.12     12.06 o 
   9   1   1        1.74        2.77      6.43 o 
  10   1   1        0.24       -3.55      7.58 o 
  11   1   1       39.09       20.48      9.85 o 
 -11   2   1        0.45       -3.21      8.09 o 
 -10   2   1        0.84        2.90      5.26 o 
  -9   2   1       51.42       53.26      7.56 o 
  -8   2   1       31.25       21.00      5.55 o 
  -7   2   1      631.98      651.90     19.03 o 
  -6   2   1      990.64      992.23     22.58 o 
  -5   2   1     3811.77     3768.24     70.60 o 
  -4   2   1     5101.82     5280.08     49.37 o 
  -3   2   1     1459.07     1347.47     19.60 o 
  -2   2   1     4294.12     4157.30     30.22 o 
  -1   2   1     2313.50     2299.01     21.46 o 
   0   2   1      483.13      418.48      4.40 o 
   1   2   1     4886.60     5082.61     39.60 o 
   2   2   1    19532.59    19387.84    171.01 o 
   3   2   1      229.12      220.38      7.84 o 
   4   2   1      735.44      815.61     19.43 o 
   5   2   1        0.90        3.54      3.94 o 
   6   2   1      486.31      512.86     13.23 o 
   7   2   1     1751.69     1768.13     29.34 o 
   8   2   1       78.67       98.71      8.11 o 
   9   2   1       24.31       32.25      9.94 o 
  10   2   1       82.01       95.25     14.83 o 
  11   2   1        1.21       -3.40      8.02 o 
 -12   3   1        8.94       13.74      9.90 o 
 -11   3   1      151.36      140.95     17.72 o 
 -10   3   1        0.00       -1.23      5.14 o 
  -9   3   1      189.60      172.93     16.30 o 
  -8   3   1       96.38       77.92     10.85 o 
  -7   3   1       11.62       11.89      3.98 o 
  -6   3   1       16.21       14.00      7.51 o 
  -5   3   1     3023.37     3087.33     32.79 o 
  -4   3   1     1743.71     1798.88     20.21 o 
  -3   3   1     1407.24     1370.57     12.70 o 
  -2   3   1    29151.06    27911.03    391.34 o 
  -1   3   1     5422.35     5404.28     52.92 o 
   0   3   1    15033.55    14427.96     97.47 o 
   1   3   1     1332.75     1329.73     17.80 o 
   2   3   1      929.81      880.70     10.50 o 
   3   3   1     2127.43     2312.02     30.02 o 
   4   3   1     8414.18     8401.44    110.58 o 
   5   3   1       98.01       88.81      7.33 o 
   6   3   1        0.02        1.15      2.95 o 
   7   3   1        3.02        6.56      3.42 o 
   8   3   1       24.72       24.25      5.03 o 
   9   3   1      255.66      247.26     20.69 o 
  10   3   1        0.68       10.93      8.87 o 
 -12   4   1        1.09       10.77      9.04 o 
 -11   4   1       21.46       18.83      6.77 o 
 -10   4   1       12.51        3.63      7.32 o 
  -9   4   1      165.64      153.27     15.57 o 
  -8   4   1       39.47       30.68      8.30 o 
  -7   4   1       17.93       25.89      8.24 o 
  -6   4   1        0.25       -0.43      2.08 o 
  -5   4   1      173.45      184.71      7.52 o 
  -4   4   1      211.46      214.47      5.61 o 
  -3   4   1        0.29        1.72      1.03 o 
  -2   4   1      104.89       78.10      3.60 o 
  -1   4   1      528.58      500.81      7.41 o 
   0   4   1     2828.21     2922.78     22.73 o 
   1   4   1     1508.07     1564.46     18.19 o 
   2   4   1      375.11      399.76      6.75 o 
   3   4   1     1413.73     1436.77     18.09 o 
   4   4   1     1831.55     1837.37     34.17 o 
   5   4   1      319.53      298.54     17.07 o 
   6   4   1      320.40      345.80     14.99 o 
   7   4   1      216.08      196.24      8.97 o 
   8   4   1      141.52      137.93     11.04 o 
   9   4   1      124.62      107.10     15.53 o 
  10   4   1        1.91        1.87      8.30 o 
 -11   5   1        3.12        4.17      6.18 o 
 -10   5   1       19.26       15.93      8.69 o 
  -9   5   1       12.30       22.83      9.44 o 
  -8   5   1      251.20      257.14     19.27 o 
  -7   5   1        1.39        6.87      4.77 o 
  -6   5   1      366.33      320.72      9.38 o 
  -5   5   1      168.79      170.97      6.06 o 
  -4   5   1      498.08      517.58     12.66 o 
  -3   5   1        7.28        1.02      2.86 o 
  -2   5   1     3033.14     3039.80     36.10 o 
  -1   5   1      311.14      316.80      6.25 o 
   0   5   1      189.99      227.46      4.30 o 
   1   5   1      736.00      820.62      9.40 o 
   2   5   1      667.17      661.20     10.63 o 
   3   5   1      918.27      937.20     16.12 o 
   4   5   1      144.73      140.55      6.10 o 
   5   5   1       63.97       86.47      5.40 o 
   6   5   1     2875.57     2815.82     51.81 o 
   7   5   1      236.46      249.89     14.04 o 
   8   5   1       84.48       75.19      9.27 o 
   9   5   1       40.60       20.08     19.07 o 
 -11   6   1      103.78       95.85     15.50 o 
 -10   6   1      148.45       99.35     14.59 o 
  -9   6   1      108.61      115.16     14.92 o 
  -8   6   1      626.73      611.21     22.26 o 
  -7   6   1       32.05       30.17      3.57 o 
  -6   6   1      195.09      175.04      7.22 o 
  -5   6   1        0.26        1.21      1.49 o 
  -4   6   1      904.33      906.16     21.59 o 
  -3   6   1     3842.07     4098.82     66.35 o 
  -2   6   1      747.52      746.07     12.98 o 
  -1   6   1      333.13      332.62      5.64 o 
   0   6   1     6096.30     6255.62     96.39 o 
   1   6   1      116.89      163.11      4.12 o 
   2   6   1     3209.88     3409.64     40.68 o 
   3   6   1       82.85      105.99      5.22 o 
   4   6   1      215.19      203.02     11.48 o 
   5   6   1       51.89       42.66      6.60 o 
   6   6   1     1076.53      990.02     36.53 o 
   7   6   1       22.85       31.35      7.59 o 
   8   6   1      879.22      826.68     65.68 o 
   9   6   1       75.56       66.09      9.47 o 
 -12   7   1       19.28       20.88     10.27 o 
 -11   7   1      432.56      474.60     31.16 o 
 -10   7   1       39.49       74.09     14.48 o 
  -9   7   1       50.85       40.94     11.17 o 
  -8   7   1        0.06        3.32      4.93 o 
  -7   7   1      414.85      404.26     24.78 o 
  -6   7   1       40.19       44.26      3.71 o 
  -5   7   1      652.07      651.17     19.55 o 
  -4   7   1     2057.23     2013.32     49.86 o 
  -3   7   1     1403.62     1479.13     28.71 o 
  -2   7   1      240.35      229.73      5.88 o 
  -1   7   1     2078.77     2197.51     21.35 o 
   0   7   1      185.79      205.95      4.77 o 
   1   7   1     1568.01     1497.12     18.95 o 
   2   7   1     1744.53     1803.98     32.73 o 
   3   7   1        1.51        1.36      2.44 o 
   4   7   1       10.56       12.45      4.23 o 
   5   7   1       79.87       98.44      9.99 o 
   6   7   1       59.63       48.56      7.03 o 
   7   7   1        1.21        5.81      6.07 o 
   8   7   1     2165.50     2015.51     46.54 o 
   9   7   1       24.19        4.30     10.58 o 
 -11   8   1       23.92       23.66     10.86 o 
 -10   8   1       14.21       30.29     11.12 o 
  -9   8   1      969.39      907.82     30.03 o 
  -8   8   1      727.32      743.43     34.12 o 
  -7   8   1      317.72      322.82     15.76 o 
  -6   8   1     2025.53     1990.67     40.79 o 
  -5   8   1     1365.66     1388.59     30.96 o 
  -4   8   1     1663.66     1667.86     33.48 o 
  -3   8   1     1712.83     1734.39     47.00 o 
  -2   8   1      471.42      469.26     11.64 o 
  -1   8   1       59.71      121.53      4.44 o 
   0   8   1       82.14       89.44      4.22 o 
   1   8   1     2137.01     2053.05     28.91 o 
   2   8   1      224.89      231.83      8.03 o 
   3   8   1       90.49       94.23      7.72 o 
   4   8   1       23.17       20.39      5.40 o 
   5   8   1       74.63       90.39     13.87 o 
   6   8   1       31.15       29.37      6.62 o 
   7   8   1        3.66        9.04     12.17 o 
   8   8   1       12.87       24.37      7.01 o 
 -11   9   1       88.51      124.51     17.15 o 
 -10   9   1        4.72       -3.90      8.09 o 
  -9   9   1       41.38       27.29     13.28 o 
  -8   9   1        2.46       -2.65      5.95 o 
  -7   9   1     1039.22     1013.64     29.00 o 
  -6   9   1      255.43      255.68     13.43 o 
  -5   9   1      100.74       90.63      8.25 o 
  -4   9   1     1975.52     1797.79     35.88 o 
  -3   9   1      272.53      314.81     18.62 o 
  -2   9   1      174.23      194.23      6.33 o 
  -1   9   1      972.95      990.16     14.64 o 
   0   9   1       37.39       31.42      3.64 o 
   1   9   1        6.04       11.27      3.19 o 
   2   9   1       68.65       53.53      6.34 o 
   3   9   1        0.00        1.64      4.48 o 
   4   9   1      121.59      146.24     10.36 o 
   5   9   1        7.36        8.53      5.24 o 
   6   9   1        0.23        3.35      9.90 o 
   7   9   1      110.51      106.02     14.86 o 
   8   9   1        0.28       -4.38     11.47 o 
 -11  10   1       35.60        9.27      9.02 o 
 -10  10   1        2.46       -2.83      6.43 o 
  -9  10   1       85.69       92.80     10.89 o 
  -8  10   1       73.56       62.69     15.55 o 
  -7  10   1        0.04       -0.41      5.49 o 
  -6  10   1      605.46      615.10     21.53 o 
  -5  10   1       27.15       29.05      5.99 o 
  -4  10   1      130.44      130.03      9.47 o 
  -3  10   1        0.08        2.60      5.10 o 
  -2  10   1       59.81       70.93      3.79 o 
  -1  10   1        4.18        0.49      2.09 o 
   0  10   1      482.73      449.89     11.90 o 
   1  10   1      108.01      112.79     10.56 o 
   2  10   1       87.21      104.14      8.23 o 
   3  10   1      278.48      283.47     13.60 o 
   4  10   1       74.99       61.85     10.93 o 
   5  10   1       34.80       32.83      7.07 o 
   6  10   1      114.77      131.70     14.14 o 
   7  10   1       23.03       25.42      8.74 o 
 -11  11   1       85.59       40.33     12.83 o 
 -10  11   1      183.67      214.02     15.75 o 
  -9  11   1       72.15       54.96     14.31 o 
  -8  11   1        6.04        1.52      5.49 o 
  -7  11   1       38.33       30.72      7.27 o 
  -6  11   1       92.93       82.29      9.07 o 
  -5  11   1        0.17        4.56      7.77 o 
  -4  11   1      574.91      561.57     19.13 o 
  -3  11   1      885.51      807.56     16.57 o 
  -2  11   1     1717.03     1733.44     24.58 o 
  -1  11   1      215.33      200.48      8.13 o 
   0  11   1      732.77      794.31     17.13 o 
   1  11   1      318.03      302.21     10.42 o 
   2  11   1        2.15        5.09      4.93 o 
   3  11   1      203.21      225.14     13.06 o 
   4  11   1       19.54       26.79      6.12 o 
   5  11   1      299.26      293.13     15.66 o 
   6  11   1      152.70      150.99     12.55 o 
   7  11   1        0.14       -8.54      8.54 o 
 -10  12   1      145.15      142.14     13.74 o 
  -9  12   1       60.90       55.94      9.76 o 
  -8  12   1       46.45       40.28      8.31 o 
  -7  12   1      275.44      236.75     14.80 o 
  -6  12   1        8.82       11.51      6.26 o 
  -5  12   1       28.63       23.00      6.34 o 
  -4  12   1        2.89       -0.65      7.09 o 
  -3  12   1       55.72       66.56      4.53 o 
  -2  12   1      159.55      182.87      6.65 o 
  -1  12   1       38.05       47.96      6.75 o 
   0  12   1      228.62      268.45     10.06 o 
   1  12   1       11.57       11.12      4.39 o 
   2  12   1        0.75       12.63      5.19 o 
   3  12   1      228.46      214.10     12.76 o 
   4  12   1       63.66       61.24      8.06 o 
   5  12   1       58.87       46.31     10.73 o 
   6  12   1       44.58       39.12      7.64 o 
 -10  13   1       26.48       16.06      7.84 o 
  -9  13   1       96.89       88.64     11.04 o 
  -8  13   1       36.38       29.76      8.08 o 
  -7  13   1        1.94        7.80      5.59 o 
  -6  13   1       19.99       22.07      6.72 o 
  -5  13   1      225.53      179.33     12.35 o 
  -4  13   1       12.86        4.25      8.67 o 
  -3  13   1       28.47       23.62      8.64 o 
  -2  13   1       46.40       30.67      4.71 o 
  -1  13   1      558.28      513.62     14.12 o 
   0  13   1       32.77       17.24      5.72 o 
   1  13   1       96.21       89.46      6.58 o 
   2  13   1      192.43      156.36     10.83 o 
   3  13   1       31.81       48.62      7.31 o 
   4  13   1       44.08       39.69      7.13 o 
   5  13   1      107.86      120.84     15.35 o 
   6  13   1       33.07       44.81     13.14 o 
  -9  14   1       86.38       90.38     11.81 o 
  -8  14   1       10.39       24.11      7.52 o 
  -7  14   1        1.12        6.20      6.45 o 
  -6  14   1        7.44        6.74      6.63 o 
  -5  14   1      143.04      109.02     21.12 o 
  -4  14   1        3.49        2.09      6.67 o 
  -3  14   1       78.00       55.86     11.73 o 
  -2  14   1       36.73       32.85      4.92 o 
  -1  14   1        3.38        1.25      3.44 o 
   0  14   1       21.83       24.71      4.57 o 
   1  14   1      152.27      154.15      8.51 o 
   2  14   1      215.67      211.09     12.78 o 
   3  14   1       10.47       11.48      5.63 o 
   4  14   1      335.33      341.88     17.49 o 
   5  14   1       79.80       89.05     16.07 o 
  -9  15   1       97.52       95.32     11.89 o 
  -8  15   1       60.34      101.82     11.68 o 
  -7  15   1      107.04      108.66     11.09 o 
  -6  15   1      325.22      338.78     18.12 o 
  -5  15   1       74.44       60.61      8.35 o 
  -4  15   1        3.00       -6.72      8.88 o 
  -3  15   1      627.58      565.53     30.83 o 
  -2  15   1        0.00       -0.05      3.55 o 
  -1  15   1        5.46       18.46      7.51 o 
   0  15   1       86.87      108.47      7.42 o 
   1  15   1        0.65        0.53      4.01 o 
   2  15   1       12.67        4.21      5.59 o 
   3  15   1       34.97       36.16      7.05 o 
   4  15   1       26.24       33.56      7.33 o 
   5  15   1       31.68       34.59     11.89 o 
  -8  16   1       20.73       21.85      8.08 o 
  -7  16   1       43.89       47.15      8.98 o 
  -6  16   1      190.31      192.72     34.82 o 
  -5  16   1      346.51      396.51     38.65 o 
  -4  16   1      449.62      450.73     29.06 o 
  -3  16   1       99.15       53.55     11.63 o 
  -2  16   1       47.68       25.92      8.88 o 
  -1  16   1      313.17      337.59     14.98 o 
   0  16   1       89.29       95.42      9.27 o 
   1  16   1       63.69       89.66      7.47 o 
   2  16   1       95.68       98.67     14.41 o 
   3  16   1       25.40       17.93      9.98 o 
   4  16   1       78.35       77.35     14.38 o 
  -8  17   1      110.68      148.16     19.97 o 
  -7  17   1       90.16      127.16     32.99 o 
  -6  17   1       19.80       18.33     10.51 o 
  -5  17   1        3.06        4.96      6.53 o 
  -4  17   1       55.44       58.95     13.26 o 
  -3  17   1      109.59       86.21     14.34 o 
  -2  17   1        1.60       -0.53      6.96 o 
  -1  17   1      184.08      178.55     17.85 o 
   0  17   1       49.02       47.42      6.08 o 
   1  17   1        5.33        5.28      4.89 o 
   2  17   1       50.07       55.92      8.28 o 
   3  17   1        1.90       28.53     11.60 o 
  -7  18   1        1.85      -10.08     10.08 o 
  -6  18   1        0.38        1.02      5.98 o 
  -5  18   1       86.30      130.32     12.62 o 
  -4  18   1        0.37       -9.61      9.61 o 
  -3  18   1       13.50       31.74     10.67 o 
  -2  18   1       41.80       30.19     11.26 o 
  -1  18   1        8.98       -2.69      7.77 o 
   0  18   1        2.68       12.56      8.73 o 
   1  18   1      140.71      163.38     15.07 o 
   2  18   1      114.04      150.12     33.87 o 
   3  18   1        8.77        6.97      8.01 o 
  -6  19   1       33.19       32.26     12.11 o 
  -5  19   1        3.37        2.98      7.17 o 
  -4  19   1        1.66        3.19      6.33 o 
  -3  19   1        0.85        4.46      9.75 o 
  -2  19   1        0.00       -2.11      8.60 o 
  -1  19   1       10.39        9.00      8.72 o 
   0  19   1        1.91       -2.50      9.42 o 
  -5  20   1        0.07       -3.14      7.91 o 
  -4  20   1       21.18       27.50      8.39 o 
  -3  20   1       39.25       43.51     12.42 o 
  -2  20   1        0.24       -9.33      9.33 o 
  -1  20   1       13.04       25.69      9.33 o 
   0 -20   2       97.33      107.80     15.25 o 
   1 -20   2        6.23       26.69     11.32 o 
   2 -20   2       46.77       52.94     13.03 o 
   3 -20   2        5.73       -0.54      9.29 o 
  -2 -19   2        7.84        5.25      7.79 o 
   0 -19   2        1.74        9.00      8.94 o 
   1 -19   2      201.99      216.17     21.59 o 
   2 -19   2      128.65      170.93     20.08 o 
   3 -19   2        1.53       14.90     10.66 o 
   4 -19   2        8.18        2.67     10.55 o 
   5 -19   2      205.22      232.52     24.95 o 
  -3 -18   2       60.88       82.42     14.44 o 
  -2 -18   2        6.62       -3.07      7.46 o 
  -1 -18   2       40.16       37.55      9.81 o 
   0 -18   2        1.53       -9.06      9.06 o 
   1 -18   2       43.45       31.55     11.41 o 
   2 -18   2        2.77        1.87      8.02 o 
   3 -18   2       73.75       62.60     13.68 o 
   4 -18   2      144.53      141.64     18.73 o 
   5 -18   2        2.96       -0.25      6.54 o 
   6 -18   2       56.04       77.17     14.03 o 
  -4 -17   2       57.53       69.01     13.20 o 
  -3 -17   2       22.80       45.70     12.09 o 
  -2 -17   2       13.03       21.83      9.01 o 
  -1 -17   2       12.43        7.64      8.07 o 
   0 -17   2       40.42       31.82      6.18 o 
   1 -17   2       21.00       30.56     10.89 o 
   2 -17   2       12.03        4.54      8.48 o 
   3 -17   2      478.94      458.21     29.80 o 
   4 -17   2        6.55        1.68      8.20 o 
   5 -17   2      209.08      235.59     15.76 o 
   6 -17   2        1.04        4.47      7.21 o 
   7 -17   2      161.52      165.24     14.36 o 
  -4 -16   2      114.75      108.37     16.25 o 
  -3 -16   2       25.94        5.36      8.42 o 
  -2 -16   2       50.91       32.31      6.80 o 
  -1 -16   2      139.86      154.48     11.59 o 
   0 -16   2       33.33       25.25      5.93 o 
   1 -16   2       66.64       63.56     10.40 o 
   2 -16   2      162.58      118.48     15.14 o 
   3 -16   2       49.63       51.68     11.46 o 
   4 -16   2       29.23       22.21     10.97 o 
   5 -16   2       21.78       17.96     10.69 o 
   6 -16   2      114.63      112.93     12.13 o 
   7 -16   2       11.94        3.31      6.69 o 
   8 -16   2        3.54        8.77     14.34 o 
  -5 -15   2        5.56       -4.14     10.27 o 
  -4 -15   2       21.09       33.90     12.29 o 
  -3 -15   2        7.38       16.54      6.23 o 
  -2 -15   2       89.98       99.27      9.36 o 
  -1 -15   2       64.00       66.20      6.40 o 
   0 -15   2       71.69       66.37      7.55 o 
   1 -15   2       23.62       28.02     10.08 o 
   2 -15   2       28.89       20.39      4.79 o 
   3 -15   2       45.72       33.36     10.46 o 
   4 -15   2      210.52      178.31     18.48 o 
   5 -15   2      523.21      489.33     21.27 o 
   6 -15   2        3.45        4.62      6.93 o 
   7 -15   2      378.74      501.72     30.24 o 
   8 -15   2       19.83       10.39      6.98 o 
   9 -15   2       57.56       62.35     14.30 o 
  -6 -14   2       62.46       75.74     15.27 o 
  -5 -14   2       26.05       37.66     10.38 o 
  -4 -14   2        0.66       -9.39      9.44 o 
  -3 -14   2        0.16        7.04      5.22 o 
  -2 -14   2      176.34      173.94     11.30 o 
  -1 -14   2        0.54        0.36      3.64 o 
   0 -14   2       11.91       14.15     12.04 o 
   1 -14   2       88.24       93.19      8.29 o 
   2 -14   2       45.53       51.65      5.91 o 
   3 -14   2        1.94       -0.10      8.29 o 
   4 -14   2        5.71       18.88      9.78 o 
   5 -14   2       50.41       53.42      8.30 o 
   6 -14   2      296.28      247.60     15.45 o 
   7 -14   2      397.46      451.65     21.15 o 
   8 -14   2       10.77       15.00      7.98 o 
   9 -14   2       68.65      119.65     13.29 o 
  -6 -13   2       31.71       17.22     10.00 o 
  -5 -13   2      114.61      115.07     16.88 o 
  -4 -13   2       11.73       13.84      8.92 o 
  -3 -13   2        0.09       -3.42      4.64 o 
  -2 -13   2        0.00        2.10      4.21 o 
  -1 -13   2        0.14        7.32      3.74 o 
   0 -13   2      204.74      180.73     12.43 o 
   1 -13   2        0.45        4.00      4.46 o 
   2 -13   2        0.09        4.15      3.77 o 
   3 -13   2       72.08       93.15      6.65 o 
   4 -13   2       23.59       30.33      3.19 o 
   5 -13   2      193.85      205.14     13.49 o 
   6 -13   2       14.52       15.08     17.48 o 
   7 -13   2       31.37       53.75      9.32 o 
   8 -13   2      170.03      185.48     14.06 o 
   9 -13   2       24.75       25.83     10.23 o 
  10 -13   2      109.69      146.82     19.29 o 
  -7 -12   2        2.07      -11.99     11.99 o 
  -6 -12   2       26.32       26.13     10.10 o 
  -5 -12   2        1.88       -3.09      4.55 o 
  -4 -12   2      355.28      345.33     22.73 o 
  -3 -12   2        4.20        6.83      4.99 o 
  -2 -12   2        0.81       -2.15      4.06 o 
  -1 -12   2       28.88       18.43      6.86 o 
   0 -12   2      171.81      170.13      9.94 o 
   1 -12   2        0.52       -0.70      4.81 o 
   2 -12   2      107.98      117.54      7.82 o 
   3 -12   2        5.41       10.99      3.70 o 
   4 -12   2       35.31       45.36      5.70 o 
   5 -12   2        5.16        1.75      5.49 o 
   6 -12   2       88.78       81.88      9.35 o 
   7 -12   2      285.18      297.92     16.48 o 
   8 -12   2       39.11       53.98      8.43 o 
   9 -12   2        0.03        1.12      6.55 o 
  10 -12   2       14.52       10.86      6.93 o 
  -7 -11   2      192.84      217.80     22.94 o 
  -6 -11   2        7.58       -7.75     10.17 o 
  -5 -11   2       44.01       44.93      7.37 o 
  -4 -11   2       27.21       26.01      8.52 o 
  -3 -11   2      307.55      305.22     13.58 o 
  -2 -11   2      222.22      220.92     21.44 o 
  -1 -11   2        1.54       -0.30      3.34 o 
   0 -11   2      373.84      411.38     11.78 o 
   1 -11   2       66.63       58.27      5.82 o 
   2 -11   2      102.54       97.82      4.92 o 
   3 -11   2        4.82        9.63      3.11 o 
   4 -11   2      150.06      145.28     11.58 o 
   5 -11   2       56.96       58.20     13.50 o 
   6 -11   2       10.53        3.70      7.22 o 
   7 -11   2      129.52      120.22     16.57 o 
   8 -11   2      151.60      140.68     11.81 o 
   9 -11   2       32.13       42.18      8.47 o 
  10 -11   2        4.34       -6.41      6.41 o 
  11 -11   2        0.09        3.27      9.20 o 
  -8 -10   2      178.78      141.79     18.93 o 
  -7 -10   2        4.15       -2.54      9.78 o 
  -6 -10   2       61.64       64.87     12.24 o 
  -5 -10   2       18.97       17.35      7.02 o 
  -4 -10   2       26.20       20.85      5.13 o 
  -3 -10   2        0.01        3.97      6.79 o 
  -2 -10   2     1771.36     1862.87     35.49 o 
  -1 -10   2      118.31      123.17      6.51 o 
   0 -10   2      361.51      362.22     10.61 o 
   1 -10   2       63.35       59.35      4.15 o 
   2 -10   2        0.16        1.32      1.98 o 
   3 -10   2       31.11       34.40      3.78 o 
   4 -10   2       47.40       49.09      4.24 o 
   5 -10   2      253.23      240.77      9.34 o 
   6 -10   2       22.89       13.66      4.26 o 
   7 -10   2        1.05        3.22      5.23 o 
   8 -10   2       18.89       26.04      7.42 o 
   9 -10   2      126.65      134.75     12.15 o 
  10 -10   2       10.76        5.21      6.07 o 
  11 -10   2        0.05       15.51      9.93 o 
  -8  -9   2       97.85       95.93     15.18 o 
  -7  -9   2      149.43      159.00     19.07 o 
  -6  -9   2       86.43       92.84      8.69 o 
  -5  -9   2       14.59       18.59      4.96 o 
  -4  -9   2       68.89       76.08      7.26 o 
  -3  -9   2       25.51       27.80      5.08 o 
  -2  -9   2        8.43        3.52      3.81 o 
  -1  -9   2     3546.22     3912.50     47.75 o 
   0  -9   2     3704.49     3802.97     46.14 o 
   1  -9   2      217.20      250.69      7.88 o 
   2  -9   2      308.77      331.29      8.10 o 
   3  -9   2       58.40       44.63      3.64 o 
   4  -9   2      480.76      461.35      9.95 o 
   5  -9   2       33.73       27.83      1.88 o 
   6  -9   2       19.99       30.98      2.61 o 
   7  -9   2        0.41       -5.47      5.47 o 
   8  -9   2        1.46       -1.58      5.38 o 
   9  -9   2      241.36      254.73     15.39 o 
  10  -9   2       48.44       50.86      9.04 o 
  11  -9   2        5.47       -2.90      7.66 o 
  -9  -8   2       59.34       97.34     17.01 o 
  -8  -8   2      131.40      119.39     17.46 o 
  -7  -8   2       13.87       24.21      5.54 o 
  -6  -8   2      479.93      443.19     17.34 o 
  -5  -8   2      299.52      294.63     13.13 o 
  -4  -8   2       33.63       23.82      4.91 o 
  -3  -8   2       18.63       10.12      5.28 o 
  -2  -8   2      605.20      690.17     13.85 o 
  -1  -8   2     1170.44     1223.12     16.99 o 
   0  -8   2     1056.38     1236.77     14.99 o 
   1  -8   2     6305.15     6930.49     90.35 o 
   2  -8   2      113.88      101.63      5.47 o 
   3  -8   2      267.85      214.32      7.25 o 
   4  -8   2     1472.14     1490.45     21.79 o 
   5  -8   2       41.85       35.69      3.59 o 
   6  -8   2       60.70       57.94      3.99 o 
   7  -8   2      213.37      228.78     13.21 o 
   8  -8   2        4.12       10.19      6.00 o 
   9  -8   2       18.65       13.66      5.91 o 
  10  -8   2       23.22       30.13      8.43 o 
  11  -8   2      198.57      209.40     20.37 o 
  -9  -7   2        2.49       10.35     12.35 o 
  -8  -7   2       54.39       20.83      9.94 o 
  -7  -7   2       27.93       26.43      6.29 o 
  -6  -7   2       41.55       36.12      6.42 o 
  -5  -7   2      203.17      190.62     10.48 o 
  -4  -7   2      361.67      339.24     12.90 o 
  -3  -7   2       33.98       53.61      4.03 o 
  -2  -7   2       17.32       30.24      4.39 o 
  -1  -7   2       20.44       22.49      2.59 o 
   0  -7   2      175.15      234.24      5.77 o 
   1  -7   2      331.83      359.26      9.78 o 
   2  -7   2     4679.28     4955.92     65.61 o 
   3  -7   2       71.64      104.02      5.01 o 
   4  -7   2      428.59      413.98      9.40 o 
   5  -7   2        1.43       -1.09      2.11 o 
   6  -7   2        5.75        8.12      2.52 o 
   7  -7   2        0.95       -1.87      4.84 o 
   8  -7   2       67.37       62.25      8.16 o 
   9  -7   2        7.66        5.75      5.90 o 
  10  -7   2        0.37       -3.28      7.89 o 
  11  -7   2       55.17       64.09     13.24 o 
  -9  -6   2       10.84       12.69      8.02 o 
  -8  -6   2        0.15       -5.19      5.19 o 
  -7  -6   2      107.61      118.99      9.51 o 
  -6  -6   2      151.55      157.80     10.50 o 
  -5  -6   2       37.06       46.63      5.67 o 
  -4  -6   2       27.10       30.99      4.56 o 
  -3  -6   2     1163.91     1099.82     17.82 o 
  -2  -6   2      530.92      540.58      9.46 o 
  -1  -6   2        0.72        6.22      1.84 o 
   0  -6   2     1115.37     1105.99     11.71 o 
   1  -6   2      197.27      190.23      4.44 o 
   2  -6   2      157.88      154.74      7.89 o 
   3  -6   2     5567.50     5946.38     78.79 o 
   4  -6   2      272.41      266.96      7.46 o 
   5  -6   2       27.26       40.00      3.69 o 
   6  -6   2      674.68      719.01     15.20 o 
   7  -6   2       25.85       26.17      6.20 o 
   8  -6   2      111.54      123.36     11.01 o 
   9  -6   2       59.40       54.62     10.68 o 
  10  -6   2       18.92       11.76      7.21 o 
  11  -6   2       84.22       91.82     16.48 o 
 -10  -5   2        0.01        4.02     10.08 o 
  -9  -5   2        5.16        8.12      8.21 o 
  -8  -5   2        0.46        8.10      5.26 o 
  -7  -5   2        5.63        6.18      4.97 o 
  -6  -5   2      258.16      242.83     11.92 o 
  -5  -5   2       14.82       13.55      4.30 o 
  -4  -5   2     1406.28     1460.46     28.21 o 
  -3  -5   2       49.43       80.66      3.75 o 
  -2  -5   2     1950.31     2039.58     22.21 o 
  -1  -5   2     1481.55     1460.42     13.98 o 
   0  -5   2      402.96      388.92      8.07 o 
   1  -5   2      526.56      555.11     12.14 o 
   2  -5   2      434.68      474.72     13.21 o 
   3  -5   2      338.32      346.03     18.99 o 
   4  -5   2     1588.58     1689.52     23.62 o 
   5  -5   2      730.10      857.33     16.01 o 
   6  -5   2      857.95      892.15     31.89 o 
   7  -5   2       94.86       81.31      8.10 o 
   8  -5   2      170.86      192.03     21.01 o 
   9  -5   2        4.41        8.83      7.40 o 
  10  -5   2        9.54       10.49      8.75 o 
  11  -5   2       60.30       79.60     15.39 o 
 -10  -4   2       92.49       78.06     14.76 o 
  -9  -4   2       98.67       82.35      9.00 o 
  -8  -4   2        2.56        4.78      4.59 o 
  -7  -4   2      212.08      201.69     11.49 o 
  -6  -4   2      304.02      322.48     16.36 o 
  -5  -4   2      322.35      330.82     12.57 o 
  -4  -4   2        7.28       11.69      5.55 o 
  -3  -4   2     1388.87     1414.63     19.79 o 
  -2  -4   2      645.62      605.15      8.20 o 
  -1  -4   2     2933.99     2803.46     22.26 o 
   0  -4   2      720.52      752.98     10.16 o 
   1  -4   2     5973.13     5678.56     50.10 o 
   2  -4   2       11.22        7.62      3.33 o 
   3  -4   2      761.38      751.06     13.60 o 
   4  -4   2        2.31        0.83      2.56 o 
   5  -4   2      675.26      742.35     21.14 o 
   6  -4   2      637.83      659.35     19.28 o 
   7  -4   2      518.82      535.04     18.33 o 
   8  -4   2        8.98        4.66      5.73 o 
   9  -4   2        0.35        4.13      5.61 o 
  10  -4   2        3.93       15.73      6.33 o 
  11  -4   2        0.54       -0.26      9.23 o 
 -11  -3   2       99.68      108.71     16.49 o 
 -10  -3   2       42.74       83.47     15.19 o 
  -9  -3   2       30.42       43.64      6.06 o 
  -8  -3   2      249.97      198.14      9.46 o 
  -7  -3   2       84.90       83.11      7.50 o 
  -6  -3   2       19.86       24.45     11.58 o 
  -5  -3   2     1370.11     1341.09     27.29 o 
  -4  -3   2      593.85      593.09     21.26 o 
  -3  -3   2      250.49      261.47      8.60 o 
  -2  -3   2      165.14      150.87      3.92 o 
  -1  -3   2    15413.41    14823.03    110.15 o 
   0  -3   2       45.88       55.46      2.17 o 
   1  -3   2    11678.07    11346.15    109.79 o 
   2  -3   2     1870.82     1900.85     34.45 o 
   3  -3   2      124.77      130.51      4.22 o 
   4  -3   2     1151.16     1227.61     16.25 o 
   5  -3   2        6.23       14.48      3.64 o 
   6  -3   2        0.81        2.72      4.33 o 
   7  -3   2      783.41      766.89     29.54 o 
   8  -3   2        7.64        4.53      4.39 o 
   9  -3   2       42.14       33.83      6.57 o 
  10  -3   2       93.84       91.58     14.00 o 
  11  -3   2        5.49       14.24     10.86 o 
 -11  -2   2       24.22       10.06      9.80 o 
 -10  -2   2       37.83       36.73      7.24 o 
  -9  -2   2       25.89       13.05      4.44 o 
  -8  -2   2        0.05       -3.17      3.48 o 
  -7  -2   2      137.70      165.17     10.40 o 
  -6  -2   2       78.40       65.71      8.52 o 
  -5  -2   2       56.71       71.69      5.92 o 
  -4  -2   2        2.01        1.80      3.20 o 
  -3  -2   2       70.87       78.66      4.00 o 
  -2  -2   2     2902.67     2986.42     32.95 o 
  -1  -2   2     1042.09     1065.60     17.33 o 
   0  -2   2     3594.07     3550.40     31.56 o 
   1  -2   2    10796.34    10204.06    120.88 o 
   2  -2   2     2396.95     2368.00     27.01 o 
   3  -2   2      216.62      260.68      5.51 o 
   4  -2   2       18.11       17.55      2.66 o 
   5  -2   2        0.57        2.90      4.45 o 
   6  -2   2        3.87        6.26      4.56 o 
   7  -2   2        0.43        4.31      4.13 o 
   8  -2   2        9.97       20.04     12.13 o 
   9  -2   2        5.84        7.65      4.93 o 
  10  -2   2       20.82       23.89      9.79 o 
  11  -2   2       30.89       23.14      9.91 o 
 -10  -1   2        0.00        3.37      4.18 o 
  -9  -1   2       27.79       16.30      4.73 o 
  -8  -1   2       10.82       17.29      4.08 o 
  -7  -1   2        6.55        3.07      4.37 o 
  -6  -1   2     1544.10     1584.23     31.63 o 
  -5  -1   2       90.08       84.91      6.33 o 
  -4  -1   2      188.66      181.54      6.44 o 
  -3  -1   2     1410.75     1425.87     39.47 o 
  -2  -1   2     2008.62     1925.90     85.17 o 
  -1  -1   2      570.26      646.61     11.36 o 
   1  -1   2     2070.36     2024.68     21.55 o 
   2  -1   2     6506.08     6591.74     50.88 o 
   3  -1   2        0.91        2.30      1.61 o 
   4  -1   2       63.84       62.44      3.97 o 
   5  -1   2      535.79      516.73     14.78 o 
   6  -1   2      144.53      156.85      8.95 o 
   7  -1   2       10.05        0.26      3.72 o 
   8  -1   2       96.65       77.29      7.50 o 
   9  -1   2       46.89       52.49      6.88 o 
  10  -1   2        7.37       25.13     10.54 o 
  11  -1   2       11.14       24.33     10.58 o 
 -11   0   2        0.99       -8.84      8.84 o 
 -10   0   2        2.43        3.10      4.32 o 
  -9   0   2      243.79      239.62     10.84 o 
  -8   0   2      208.28      222.53      9.83 o 
  -7   0   2        1.98       -1.19      3.36 o 
  -6   0   2     2651.46     2754.87     45.93 o 
  -5   0   2     3155.66     3289.11     70.99 o 
  -4   0   2    10887.85    10947.71    141.95 o 
  -3   0   2     3077.10     2977.84     34.14 o 
  -2   0   2     3749.29     3719.97     47.69 o 
  -1   0   2       96.13       89.95      3.07 o 
   1   0   2      307.94      329.45      6.35 o 
   2   0   2     2482.80     2610.23     22.56 o 
   3   0   2     1242.56     1319.74     15.78 o 
   4   0   2        7.55        2.93      2.46 o 
   5   0   2        2.62        2.01      2.63 o 
   6   0   2       80.26       84.28     12.55 o 
   7   0   2        5.50        7.45      3.66 o 
   8   0   2        2.68        2.08      4.02 o 
   9   0   2       74.22       67.65     11.94 o 
  10   0   2      102.88       99.14     16.03 o 
  11   0   2       39.90       21.01      9.34 o 
 -11   1   2        6.21       23.60     10.21 o 
 -10   1   2        3.87        3.74      6.19 o 
  -9   1   2       27.31       29.99      5.11 o 
  -8   1   2        2.67        8.70      4.66 o 
  -7   1   2       44.42       60.06      6.47 o 
  -6   1   2     1791.47     1825.46     34.04 o 
  -5   1   2     2047.62     2081.69     35.29 o 
  -4   1   2     6136.01     6319.87     81.00 o 
  -3   1   2     2445.98     2495.21     35.14 o 
  -2   1   2     6138.22     5878.67     58.42 o 
  -1   1   2     7102.32     6915.72     51.31 o 
   0   1   2     1545.20     1540.82     29.81 o 
   1   1   2     4985.75     4952.90     51.06 o 
   2   1   2    25139.43    24475.59    164.21 o 
   3   1   2     1444.45     1468.46     15.57 o 
   4   1   2     1600.42     1792.41     24.79 o 
   5   1   2       59.97       50.53      4.10 o 
   6   1   2      138.65      167.75      7.50 o 
   7   1   2      583.80      538.31     17.04 o 
   8   1   2       16.31       26.72      5.25 o 
   9   1   2        3.52       12.35      8.03 o 
  10   1   2        3.53       22.21     10.36 o 
  11   1   2        5.07        4.51      8.22 o 
 -11   2   2       74.86       61.20      8.92 o 
 -10   2   2       21.91       21.21      6.43 o 
  -9   2   2        6.36        7.41      4.65 o 
  -8   2   2      408.82      447.51     16.60 o 
  -7   2   2       61.68       55.24      6.31 o 
  -6   2   2       75.61       69.45      6.12 o 
  -5   2   2      314.15      381.05     11.93 o 
  -4   2   2      321.00      313.41      6.83 o 
  -3   2   2       86.04      107.31      3.27 o 
  -2   2   2    14812.89    14247.20    105.90 o 
  -1   2   2     1108.89     1109.83      9.67 o 
   0   2   2     9109.04     8821.08     73.40 o 
   1   2   2      922.94      979.16     11.97 o 
   2   2   2     4790.68     4952.00     54.64 o 
   3   2   2      428.37      433.77     10.22 o 
   4   2   2     5019.18     5190.38     57.83 o 
   5   2   2        9.71        9.01      3.02 o 
   6   2   2      713.02      694.50     15.63 o 
   7   2   2       78.58       74.32      5.69 o 
   8   2   2     1316.47     1415.03     31.53 o 
   9   2   2      387.72      423.36     27.03 o 
  10   2   2       40.64       23.41     10.09 o 
  11   2   2       63.24       41.48     12.03 o 
 -11   3   2       10.73       21.87      8.90 o 
 -10   3   2      917.72      879.52     27.78 o 
  -9   3   2       24.58       29.62      5.78 o 
  -8   3   2      539.63      521.08     24.39 o 
  -7   3   2       30.53       26.63      4.94 o 
  -6   3   2      277.68      258.49     12.10 o 
  -5   3   2        9.46        8.73      2.08 o 
  -4   3   2     2161.41     2168.52     23.40 o 
  -3   3   2      687.64      713.61      8.55 o 
  -2   3   2    16703.46    16554.20    160.81 o 
  -1   3   2      177.16      198.03      4.49 o 
   0   3   2    14566.51    14192.46    124.06 o 
   1   3   2     1535.16     1514.57     13.07 o 
   2   3   2     1510.03     1565.78     22.02 o 
   3   3   2       26.37       43.52      5.36 o 
   4   3   2     6337.13     6373.71    125.26 o 
   5   3   2     1215.05     1195.70     37.32 o 
   6   3   2     1537.07     1569.49     25.94 o 
   7   3   2        0.68       -4.30      4.30 o 
   8   3   2      545.09      585.47     30.23 o 
   9   3   2       29.23       21.48      7.46 o 
  10   3   2       77.92       86.26     14.86 o 
 -12   4   2       17.60       17.57      9.06 o 
 -11   4   2      526.36      524.87     22.58 o 
 -10   4   2        7.74        0.46      8.01 o 
  -9   4   2       10.95       14.14      7.66 o 
  -8   4   2      138.89      137.44     13.97 o 
  -7   4   2       25.24       23.84      8.01 o 
  -6   4   2        4.85        3.93      2.66 o 
  -5   4   2       10.53        6.86      1.99 o 
  -4   4   2      147.30      127.18      5.51 o 
  -3   4   2      122.10      137.07      4.03 o 
  -2   4   2     2664.81     2733.15     52.98 o 
  -1   4   2        7.24       20.09      2.44 o 
   0   4   2      149.69      115.06      3.61 o 
   1   4   2       98.35       97.08      2.70 o 
   2   4   2       58.29       47.05      2.56 o 
   3   4   2      729.19      861.35     14.52 o 
   4   4   2      332.37      340.20     13.14 o 
   5   4   2      253.90      255.65     12.40 o 
   6   4   2     4978.32     5047.51     61.21 o 
   7   4   2       37.01       52.33      5.28 o 
   8   4   2       32.63       22.77      8.68 o 
   9   4   2        2.04       -2.93      8.28 o 
  10   4   2        2.23       10.55      7.34 o 
 -12   5   2      162.05      157.39     13.24 o 
 -11   5   2      526.16      597.69     34.21 o 
 -10   5   2      209.43      179.45     18.36 o 
  -9   5   2        0.52        1.82      7.62 o 
  -8   5   2      568.23      592.81     29.66 o 
  -7   5   2       81.39       93.12      9.03 o 
  -6   5   2      272.79      302.95      8.55 o 
  -5   5   2       44.15       74.65      3.22 o 
  -4   5   2      719.58      701.07     11.44 o 
  -3   5   2     3574.83     3554.73     36.48 o 
  -2   5   2     1842.57     1825.17     21.07 o 
  -1   5   2     1959.82     1904.37     25.78 o 
   0   5   2        6.17       11.05      1.70 o 
   1   5   2     1830.56     1989.75     17.73 o 
   2   5   2      722.83      746.65     12.60 o 
   3   5   2      203.57      196.70      6.54 o 
   4   5   2      647.33      659.28     13.58 o 
   5   5   2     2148.09     2109.42     30.59 o 
   6   5   2        4.20        5.00      5.32 o 
   7   5   2      738.24      726.03     24.28 o 
   8   5   2      861.14      757.56     26.16 o 
   9   5   2       34.12       45.90     11.64 o 
  10   5   2        4.04        2.58      8.16 o 
 -12   6   2      407.65      456.71     30.14 o 
 -11   6   2       16.98       13.50     10.27 o 
 -10   6   2      108.98      122.41     16.59 o 
  -9   6   2     1091.47     1093.72     43.87 o 
  -8   6   2        4.06        1.80      9.32 o 
  -7   6   2       28.27       27.64      3.61 o 
  -6   6   2      413.65      422.63     10.28 o 
  -5   6   2       48.49       47.16      3.57 o 
  -4   6   2     1630.27     1664.63     31.76 o 
  -3   6   2     1485.41     1464.88     42.20 o 
  -2   6   2      145.46      147.17      4.55 o 
  -1   6   2      558.53      517.10      7.02 o 
   0   6   2       52.15       72.74      3.25 o 
   1   6   2      563.05      636.56      8.49 o 
   2   6   2       84.26       92.85      4.70 o 
   3   6   2      456.32      536.92     12.80 o 
   4   6   2      116.81       85.47      4.96 o 
   5   6   2       60.70       43.90      6.60 o 
   6   6   2      170.47      152.28     11.23 o 
   7   6   2      180.89      148.38     11.51 o 
   8   6   2      631.35      602.77     23.58 o 
   9   6   2        7.54       12.65      7.77 o 
 -12   7   2       39.13       12.21      9.83 o 
 -11   7   2      599.49      617.46     35.89 o 
 -10   7   2       11.80       31.93     11.67 o 
  -9   7   2      413.84      443.42     27.80 o 
  -8   7   2       46.35       49.67      7.98 o 
  -7   7   2      172.21      183.87     11.83 o 
  -6   7   2      249.82      238.19      6.43 o 
  -5   7   2       64.13       75.41      7.36 o 
  -4   7   2      586.93      665.51     18.54 o 
  -3   7   2      418.58      435.44     13.75 o 
  -2   7   2        1.44        7.25      1.85 o 
  -1   7   2      159.84      156.63      4.25 o 
   0   7   2       25.47       23.13      2.33 o 
   1   7   2      133.89      147.35      5.01 o 
   2   7   2      352.66      339.84      9.29 o 
   3   7   2      116.44      130.71     10.62 o 
   4   7   2      190.29      209.83      7.79 o 
   5   7   2      801.27      831.26     24.50 o 
   6   7   2       96.04       91.68      9.01 o 
   7   7   2      499.54      520.76     32.04 o 
   8   7   2       14.67        5.87      6.92 o 
   9   7   2       16.35       36.37     10.60 o 
 -11   8   2       37.14       56.73     13.06 o 
 -10   8   2      290.66      307.11     24.47 o 
  -9   8   2      829.82      872.97     28.85 o 
  -8   8   2        9.10        3.72      5.98 o 
  -7   8   2     1909.86     1888.35     47.53 o 
  -6   8   2       72.94       53.50      9.15 o 
  -5   8   2      722.85      726.01     30.09 o 
  -4   8   2     2742.86     2626.92     45.59 o 
  -3   8   2      553.79      526.87     15.89 o 
  -2   8   2      801.68      876.16     17.71 o 
  -1   8   2      151.05      179.61      7.76 o 
   0   8   2     1228.24     1265.99     15.41 o 
   1   8   2       24.90       27.96      5.64 o 
   2   8   2       19.08       18.32      3.87 o 
   3   8   2      304.94      283.04      9.67 o 
   4   8   2      240.93      238.74     12.73 o 
   5   8   2       61.23       76.95     18.78 o 
   6   8   2       18.29       15.56      5.62 o 
   7   8   2       37.50       48.94     13.71 o 
   8   8   2       16.59       21.22     10.82 o 
 -11   9   2       68.89       60.82     14.04 o 
 -10   9   2      118.34      115.96     17.41 o 
  -9   9   2     1614.51     1638.64     41.64 o 
  -8   9   2       49.85       54.78      8.57 o 
  -7   9   2       95.36      102.15     10.07 o 
  -6   9   2        7.35       13.69      6.55 o 
  -5   9   2     3143.13     3082.79     53.82 o 
  -4   9   2      264.15      258.92     12.06 o 
  -3   9   2      796.66      757.34     23.70 o 
  -2   9   2      313.00      345.02     13.36 o 
  -1   9   2        6.20        2.77      2.08 o 
   0   9   2       37.12       37.02      4.02 o 
   1   9   2      185.64      153.03      6.81 o 
   2   9   2       10.84       10.04      6.90 o 
   3   9   2       22.91       32.79      9.98 o 
   4   9   2      545.96      503.87     18.85 o 
   5   9   2        0.01        0.20      5.43 o 
   6   9   2       23.04       15.56      6.89 o 
   7   9   2       82.48       78.63     14.04 o 
   8   9   2        5.24       13.91      8.11 o 
 -11  10   2       18.39        6.52      8.35 o 
 -10  10   2       16.33       20.45      7.48 o 
  -9  10   2      622.02      628.91     24.93 o 
  -8  10   2      170.53      155.82     16.13 o 
  -7  10   2     3983.68     3983.41     69.71 o 
  -6  10   2      522.58      484.98     19.09 o 
  -5  10   2      477.79      462.84     17.52 o 
  -4  10   2      303.82      297.15     13.49 o 
  -3  10   2      229.85      251.05      7.26 o 
  -2  10   2       53.67       46.24      3.81 o 
  -1  10   2      512.32      524.62     10.48 o 
   0  10   2      375.48      360.48     10.66 o 
   1  10   2       74.05       67.23      5.09 o 
   2  10   2      122.39      116.63      8.72 o 
   3  10   2      835.34      841.07     24.43 o 
   4  10   2       13.15       16.31     10.82 o 
   5  10   2      272.36      311.11     16.01 o 
   6  10   2      179.60      160.01     12.28 o 
   7  10   2       14.40       15.52      6.46 o 
 -11  11   2      263.62      287.66     26.63 o 
 -10  11   2       71.56       69.95     10.99 o 
  -9  11   2       43.86       42.22      8.31 o 
  -8  11   2      473.73      507.81     21.67 o 
  -7  11   2       39.62       46.61      9.22 o 
  -6  11   2      893.18      818.15     26.12 o 
  -5  11   2     1731.28     1632.84     37.56 o 
  -4  11   2     1223.63     1120.31     28.22 o 
  -3  11   2      856.15      819.39     16.70 o 
  -2  11   2      130.00      112.74      5.69 o 
  -1  11   2       67.12       73.77      5.30 o 
   0  11   2      156.61      169.15      9.21 o 
   1  11   2       65.84       92.10      6.22 o 
   2  11   2       62.82       56.79      7.10 o 
   3  11   2       57.70       49.56      7.12 o 
   4  11   2       83.78       77.58      8.78 o 
   5  11   2      102.16      124.31     10.91 o 
   6  11   2       12.31       17.15      7.10 o 
   7  11   2        1.60       -6.83      7.85 o 
 -10  12   2      121.44      142.65     14.00 o 
  -9  12   2      310.25      339.90     18.80 o 
  -8  12   2       33.93       62.63     20.73 o 
  -7  12   2      185.06      226.50     14.55 o 
  -6  12   2      401.68      419.80     18.44 o 
  -5  12   2     2914.83     2937.23     55.12 o 
  -4  12   2      110.18      113.22      9.41 o 
  -3  12   2        0.83       -0.27      1.89 o 
  -2  12   2       11.37        8.42      3.12 o 
  -1  12   2      243.12      215.88      8.76 o 
   0  12   2       49.85       40.72      4.76 o 
   1  12   2      151.98      121.25      7.14 o 
   2  12   2      235.27      233.70     13.02 o 
   3  12   2       12.44       16.21      5.65 o 
   4  12   2        3.75       12.47      5.69 o 
   5  12   2       84.64       76.69      9.44 o 
   6  12   2       38.49       33.44      7.76 o 
 -10  13   2      122.37       81.24     10.54 o 
  -9  13   2       20.68       20.15      9.87 o 
  -8  13   2      163.82      133.28     12.29 o 
  -7  13   2       27.63       27.11      7.97 o 
  -6  13   2        0.04       -6.32      6.32 o 
  -5  13   2        1.62       11.32      6.00 o 
  -4  13   2     1206.92     1114.25     29.80 o 
  -3  13   2      760.50      743.71     32.94 o 
  -2  13   2     1133.08     1154.80     41.23 o 
  -1  13   2      191.63      201.00      8.87 o 
   0  13   2      135.04      132.94      7.75 o 
   1  13   2       36.51       31.35      5.00 o 
   2  13   2       87.17       77.88      8.34 o 
   3  13   2      185.32      188.61     15.91 o 
   4  13   2       45.50       28.28      7.33 o 
   5  13   2        0.10       17.01      7.61 o 
   6  13   2       52.17       41.87     14.25 o 
  -9  14   2       63.99       88.97     11.67 o 
  -8  14   2       11.96       -1.68     12.12 o 
  -7  14   2        2.10        7.93      6.03 o 
  -6  14   2       35.48       42.04      9.54 o 
  -5  14   2      110.42      103.84     10.13 o 
  -4  14   2       17.39       18.77      5.58 o 
  -3  14   2     2579.07     2530.45     70.75 o 
  -2  14   2      254.37      244.62     19.08 o 
  -1  14   2       36.41       45.95      7.52 o 
   0  14   2      239.30      238.91     11.72 o 
   1  14   2      521.93      487.13     14.91 o 
   2  14   2      207.15      165.29     11.86 o 
   3  14   2        1.06       -6.20      6.20 o 
   4  14   2        0.13       -0.95      5.98 o 
   5  14   2       29.89       40.33      8.53 o 
  -9  15   2      205.80      239.31     17.29 o 
  -8  15   2       23.92       36.37      8.61 o 
  -7  15   2        0.66       -0.17      6.91 o 
  -6  15   2       22.34       19.87      7.54 o 
  -5  15   2        0.16        0.13      6.36 o 
  -4  15   2       10.43       13.38      5.77 o 
  -3  15   2      297.98      291.87     22.31 o 
  -2  15   2        1.58       -5.09      7.54 o 
  -1  15   2      807.10      776.02     26.14 o 
   0  15   2      390.10      437.53     14.39 o 
   1  15   2       20.18       14.61      4.24 o 
   2  15   2       60.54       68.41      8.32 o 
   3  15   2      118.72      123.03     11.34 o 
   4  15   2        1.54       16.98      6.62 o 
   5  15   2       94.22      135.28     18.60 o 
  -8  16   2        0.37       16.94     10.25 o 
  -7  16   2      155.63      180.04     14.44 o 
  -6  16   2       43.20       56.00      9.00 o 
  -5  16   2       40.92       35.96      7.63 o 
  -4  16   2       28.92       15.84      8.31 o 
  -3  16   2       19.07       51.47     12.41 o 
  -2  16   2       75.58       88.99     13.49 o 
  -1  16   2       20.89       21.12      6.23 o 
   0  16   2       88.86       93.52     10.34 o 
   1  16   2        5.35        8.96      5.39 o 
   2  16   2      315.65      297.40     23.14 o 
   3  16   2       33.28       37.41      7.65 o 
   4  16   2       45.38       45.41      8.40 o 
  -8  17   2       14.51       35.18     14.03 o 
  -7  17   2       82.66       87.78     15.62 o 
  -6  17   2       25.22       29.36      6.89 o 
  -5  17   2       13.90       13.39      6.02 o 
  -4  17   2       38.27       34.51     11.53 o 
  -3  17   2       60.85       86.00     14.46 o 
  -2  17   2        0.68       10.69      7.43 o 
  -1  17   2       14.02       14.16      8.67 o 
   0  17   2       31.11       29.46      9.39 o 
   1  17   2       59.15       37.14      5.99 o 
   2  17   2      118.66      143.16     23.60 o 
   3  17   2       26.45       26.69      7.62 o 
  -7  18   2       19.59       25.77     12.28 o 
  -6  18   2        0.03       11.94      7.29 o 
  -5  18   2       92.94      119.66     12.13 o 
  -4  18   2        0.14       10.13      8.99 o 
  -3  18   2       19.01        0.78      7.57 o 
  -2  18   2        1.82       -4.68      8.03 o 
  -1  18   2       17.93        2.29      7.66 o 
   0  18   2        0.64        6.91     12.61 o 
   1  18   2       11.07       19.45      9.65 o 
   2  18   2      123.00      168.05     18.72 o 
  -6  19   2      110.68      187.47     20.83 o 
  -5  19   2        6.15        1.54      7.65 o 
  -4  19   2        0.00       -5.06      6.05 o 
  -3  19   2       15.93       31.13     12.21 o 
  -2  19   2        5.86       -2.45      8.17 o 
  -1  19   2        0.69       10.20      9.44 o 
   1  19   2        4.11       -2.27      9.22 o 
  -5  20   2       16.24       17.12     10.39 o 
  -4  20   2      122.69      182.69     14.43 o 
  -3  20   2        7.83        2.80     10.15 o 
  -2  20   2       14.31       -3.63      9.02 o 
  -1  20   2        0.39       -6.26      8.34 o 
   0 -20   3      143.60      150.34     18.47 o 
   1 -20   3       89.20      110.12     17.25 o 
   2 -20   3       87.28      136.60     18.52 o 
   3 -20   3       49.24       36.91     12.55 o 
  -2 -19   3       18.18       24.03      9.61 o 
   0 -19   3      252.55      265.13     23.61 o 
   1 -19   3       35.46       19.07      9.24 o 
   2 -19   3       43.92       53.48     13.23 o 
   3 -19   3       71.82       82.87     15.62 o 
   4 -19   3       54.72       94.21     16.30 o 
   5 -19   3      148.33      131.07     13.50 o 
  -3 -18   3       13.84       27.89     11.28 o 
  -2 -18   3        3.40       -0.82      7.22 o 
  -1 -18   3        5.97       -1.29      8.02 o 
   0 -18   3       37.10       43.55     11.95 o 
   1 -18   3        4.29       12.01      9.82 o 
   2 -18   3        9.46       -2.98      9.20 o 
   3 -18   3        1.27       -2.20      9.85 o 
   4 -18   3        5.83       -7.39      9.87 o 
   5 -18   3       14.00       37.09      9.54 o 
   6 -18   3       61.41       53.09      9.93 o 
  -4 -17   3        9.40       16.12     11.44 o 
  -3 -17   3      137.19      115.15     16.27 o 
  -2 -17   3      232.41      229.85     21.29 o 
  -1 -17   3      206.18      186.45     18.35 o 
   0 -17   3       21.78       29.16     12.22 o 
   1 -17   3      158.09      130.98     10.29 o 
   2 -17   3       16.93       11.88      8.54 o 
   3 -17   3        7.68       17.24      9.51 o 
   4 -17   3       28.51       11.78      9.40 o 
   5 -17   3        1.28       -0.89      6.06 o 
   6 -17   3        0.24       12.80      7.48 o 
   7 -17   3       46.34       83.65     14.43 o 
  -4 -16   3        7.94        7.08     10.18 o 
  -3 -16   3      218.45      181.26     19.07 o 
  -2 -16   3       84.25       65.93     12.57 o 
  -1 -16   3       65.20       54.15     13.79 o 
   0 -16   3      310.86      323.47     33.32 o 
   1 -16   3       87.80       76.42      8.12 o 
   2 -16   3      412.33      410.61     27.16 o 
   3 -16   3       71.42       47.26     11.65 o 
   4 -16   3      154.40      140.92     18.20 o 
   5 -16   3        0.04        1.31      5.96 o 
   6 -16   3       24.26       49.64     12.65 o 
   7 -16   3        0.87        5.18      6.55 o 
   8 -16   3       41.40       26.42      7.79 o 
  -5 -15   3      138.39      119.36     17.06 o 
  -4 -15   3       65.46       58.77     13.46 o 
  -3 -15   3        4.58        2.32      7.98 o 
  -2 -15   3       88.74       70.55     12.27 o 
  -1 -15   3     1003.87      976.05     28.16 o 
   0 -15   3        9.47       -3.42      4.36 o 
   1 -15   3      990.80      928.55     25.71 o 
   2 -15   3      143.09      129.48      9.32 o 
   3 -15   3        2.39        2.85      8.34 o 
   4 -15   3      218.78      162.20     18.26 o 
   5 -15   3       46.44       44.15     10.31 o 
   6 -15   3      135.65      123.44     11.87 o 
   7 -15   3       15.69       20.86      7.81 o 
   8 -15   3        0.63       14.37      8.32 o 
   9 -15   3       25.10       13.34      9.99 o 
  -6 -14   3       11.13       17.94     11.10 o 
  -5 -14   3       95.09      118.08     17.24 o 
  -4 -14   3       68.47       78.01     14.28 o 
  -3 -14   3      543.44      549.75     19.93 o 
  -2 -14   3        1.41        3.43      4.85 o 
  -1 -14   3        5.17        5.57      4.76 o 
   0 -14   3        0.36        4.70      4.64 o 
   1 -14   3       50.66       48.66      6.44 o 
   2 -14   3      101.12       99.67     14.31 o 
   3 -14   3      651.56      567.59     31.83 o 
   4 -14   3      137.84       86.35     13.15 o 
   5 -14   3       19.95       26.95     11.98 o 
   6 -14   3       36.11       42.17      7.96 o 
   7 -14   3       81.24       96.92     11.15 o 
   8 -14   3        1.95        0.11      9.01 o 
   9 -14   3        0.66       -6.27      8.02 o 
  -6 -13   3       61.51       48.73     13.98 o 
  -5 -13   3       36.43       60.33     14.28 o 
  -4 -13   3       37.96       28.88      9.96 o 
  -3 -13   3      120.00      131.94      9.69 o 
  -2 -13   3       35.44       35.46      5.71 o 
  -1 -13   3      127.73      145.24      7.97 o 
   0 -13   3       62.12       64.35      7.26 o 
   1 -13   3      281.84      275.96     12.52 o 
   2 -13   3       61.28       67.34      6.39 o 
   3 -13   3      626.48      594.72     42.76 o 
   4 -13   3      122.88      104.43      6.24 o 
   5 -13   3      137.95      118.34     11.62 o 
   6 -13   3      209.09      202.39     13.89 o 
   7 -13   3        6.34        5.21      6.16 o 
   8 -13   3        4.18       14.34      8.58 o 
   9 -13   3       19.62       21.85      8.04 o 
  10 -13   3        2.17       13.96     10.45 o 
  -7 -12   3       32.65       22.89     12.16 o 
  -6 -12   3      175.41      222.02     22.06 o 
  -5 -12   3        2.19       -4.32      7.67 o 
  -4 -12   3      124.15      141.84     10.03 o 
  -3 -12   3       88.46       83.85     10.67 o 
  -2 -12   3      167.02      173.62     10.01 o 
  -1 -12   3      361.13      344.39     11.52 o 
   0 -12   3        6.24       13.28      4.74 o 
   1 -12   3       20.54       18.38      4.47 o 
   2 -12   3       59.37       41.74      5.07 o 
   3 -12   3       48.23       50.09      5.50 o 
   4 -12   3       55.18       50.90      7.89 o 
   5 -12   3      886.39      807.30     25.64 o 
   6 -12   3        0.00        1.85      6.13 o 
   7 -12   3        5.62       11.99      6.28 o 
   8 -12   3       36.01       33.61     10.99 o 
   9 -12   3       17.76       19.69      6.89 o 
  10 -12   3        7.46       14.32      7.47 o 
  -7 -11   3       18.67       38.15     11.60 o 
  -6 -11   3       17.30       32.52     11.82 o 
  -5 -11   3       17.62       23.49      5.66 o 
  -4 -11   3      178.95      213.03     25.24 o 
  -3 -11   3       22.68       25.63      4.81 o 
  -2 -11   3      260.10      280.34     19.00 o 
  -1 -11   3      172.95      183.57      8.08 o 
   0 -11   3        2.19        1.02      5.70 o 
   1 -11   3       60.91       56.90      5.90 o 
   2 -11   3        7.96       13.36      2.80 o 
   3 -11   3       59.04       71.36      7.27 o 
   4 -11   3       20.08       19.68      3.05 o 
   5 -11   3      159.42      150.29      6.94 o 
   6 -11   3      207.40      164.75     11.73 o 
   7 -11   3      287.99      247.14     14.70 o 
   8 -11   3       37.38       37.81      8.08 o 
   9 -11   3        8.48        5.27      5.47 o 
  10 -11   3        1.93       -4.67      6.82 o 
  11 -11   3        3.66       -9.57      9.57 o 
  -8 -10   3        1.84        8.23     10.58 o 
  -7 -10   3       63.52       56.32     13.38 o 
  -6 -10   3       38.16       27.57     11.63 o 
  -5 -10   3       21.07       11.04      4.23 o 
  -4 -10   3       26.81       28.15      5.62 o 
  -3 -10   3       25.05       24.04      5.00 o 
  -2 -10   3      258.77      287.80     11.77 o 
  -1 -10   3      224.55      235.08      8.74 o 
   0 -10   3      802.23      865.96     21.56 o 
   1 -10   3      161.88      206.79      9.59 o 
   2 -10   3       35.68       43.02      3.62 o 
   3 -10   3        8.18        0.74      2.79 o 
   4 -10   3       10.00        4.64      2.40 o 
   5 -10   3        2.29        3.53      1.51 o 
   6 -10   3        0.81        1.68      4.29 o 
   7 -10   3      251.06      228.20     13.95 o 
   8 -10   3       21.99       21.65      8.33 o 
   9 -10   3       52.85       51.09      8.39 o 
  10 -10   3       29.98       18.57     10.90 o 
  11 -10   3       19.69       -0.53      8.48 o 
  -8  -9   3       83.95       74.49     16.32 o 
  -7  -9   3        3.48       14.32     11.17 o 
  -6  -9   3        1.91        6.61      4.62 o 
  -5  -9   3      464.27      442.39     16.47 o 
  -4  -9   3      101.55       97.97     10.83 o 
  -3  -9   3       43.89       39.43      5.15 o 
  -2  -9   3      206.26      212.08      9.65 o 
  -1  -9   3       94.07       90.90      4.51 o 
   0  -9   3      398.00      402.56     13.46 o 
   1  -9   3     1132.84     1092.73     18.18 o 
   2  -9   3       91.20       98.19      5.43 o 
   3  -9   3        2.81       -0.80      2.85 o 
   4  -9   3        6.58       10.36      2.69 o 
   5  -9   3       84.24       70.03      4.40 o 
   6  -9   3       28.60       40.12      9.43 o 
   7  -9   3       82.51       76.46      8.93 o 
   8  -9   3       44.04       35.81      8.26 o 
   9  -9   3      111.79      106.39     11.02 o 
  10  -9   3       25.99       38.11      8.41 o 
  11  -9   3        0.84        6.49      9.49 o 
  -9  -8   3       17.87       19.79     11.35 o 
  -8  -8   3       67.91       68.07     15.63 o 
  -7  -8   3       67.39       68.43     13.07 o 
  -6  -8   3      127.72      114.49      8.79 o 
  -5  -8   3      285.13      291.41     12.81 o 
  -4  -8   3      539.11      527.43     30.21 o 
  -3  -8   3       96.40      110.99      5.44 o 
  -2  -8   3       11.93       16.92      2.85 o 
  -1  -8   3       49.67       36.40      3.08 o 
   0  -8   3      455.66      499.01      9.72 o 
   1  -8   3     1068.19     1063.86     14.98 o 
   2  -8   3      454.50      463.93     12.68 o 
   3  -8   3      456.29      509.98     12.98 o 
   4  -8   3     1060.22     1130.73     19.81 o 
   5  -8   3       22.82       20.66      2.93 o 
   6  -8   3        9.85        7.68      5.27 o 
   7  -8   3       33.90       33.38      9.57 o 
   8  -8   3       41.75       43.68     15.85 o 
   9  -8   3        1.64        2.38      5.64 o 
  10  -8   3        0.48        1.50      6.49 o 
  11  -8   3       79.23       79.90     13.69 o 
  -9  -7   3       77.50       95.82     16.33 o 
  -8  -7   3       12.05       -2.50      8.04 o 
  -7  -7   3       26.75       26.54      6.28 o 
  -6  -7   3      591.78      579.12     34.42 o 
  -5  -7   3     1719.37     1704.91     43.49 o 
  -4  -7   3     1490.85     1539.06     23.59 o 
  -3  -7   3       37.55       43.66      3.53 o 
  -2  -7   3     1342.90     1354.32     19.88 o 
  -1  -7   3      178.02      151.58      5.42 o 
   0  -7   3      672.46      706.02     11.35 o 
   1  -7   3        3.71        3.11      2.17 o 
   2  -7   3     2453.09     2595.66     47.37 o 
   3  -7   3        5.80        6.20      2.73 o 
   4  -7   3      268.88      278.65     12.00 o 
   5  -7   3       12.25       28.98      4.25 o 
   6  -7   3      220.94      237.64      8.39 o 
   7  -7   3       22.76       13.92      5.28 o 
   8  -7   3        5.82        6.82      5.65 o 
   9  -7   3      143.51      126.29     11.00 o 
  10  -7   3        4.58       19.05      9.53 o 
  11  -7   3       32.63       40.41     13.06 o 
  -9  -6   3        1.61       -2.31      9.00 o 
  -8  -6   3       11.24        8.98      9.48 o 
  -7  -6   3      412.26      394.99     16.02 o 
  -6  -6   3       17.50       24.36      8.53 o 
  -5  -6   3      157.71      161.20      9.86 o 
  -4  -6   3      167.88      154.74      6.11 o 
  -3  -6   3     2680.56     2719.66     33.54 o 
  -2  -6   3      389.08      404.44     12.66 o 
  -1  -6   3       23.84       28.88      2.12 o 
   0  -6   3      631.06      683.26      9.54 o 
   1  -6   3     2272.58     2404.27     41.14 o 
   2  -6   3     1508.38     1677.66     27.36 o 
   3  -6   3     2787.42     2896.08     65.00 o 
   4  -6   3      784.53      781.04     38.14 o 
   5  -6   3       88.75       87.29      5.12 o 
   6  -6   3      333.31      347.54     10.33 o 
   7  -6   3        4.86        1.50      5.22 o 
   8  -6   3        7.16        6.27      5.29 o 
   9  -6   3        1.26        6.59      5.99 o 
  10  -6   3        0.00        7.50      6.44 o 
  11  -6   3       13.81        5.81     11.18 o 
 -10  -5   3       39.02       28.34     10.50 o 
  -9  -5   3      179.59      182.61     19.94 o 
  -8  -5   3       97.67       84.15      8.22 o 
  -7  -5   3      113.67      122.56     16.04 o 
  -6  -5   3      137.90      127.17     19.53 o 
  -5  -5   3      818.66      806.63     20.32 o 
  -4  -5   3      813.02      874.73     19.75 o 
  -3  -5   3        7.49        4.00      1.94 o 
  -2  -5   3     3613.75     3771.31     51.03 o 
  -1  -5   3      158.03      170.72      3.76 o 
   0  -5   3     3339.71     3381.91     50.35 o 
   1  -5   3      334.46      372.03      6.95 o 
   2  -5   3      124.17       93.93      4.55 o 
   3  -5   3      928.48     1014.85     33.04 o 
   4  -5   3     2105.26     2246.69     29.69 o 
   5  -5   3      190.41      203.75      7.45 o 
   6  -5   3      234.05      221.39     11.34 o 
   7  -5   3       74.10       72.97      8.08 o 
   8  -5   3      378.90      381.74     23.62 o 
   9  -5   3        2.89        9.02      7.26 o 
  10  -5   3        2.72        1.38      5.42 o 
  11  -5   3       34.38       22.17     10.75 o 
 -10  -4   3        3.49       10.54      9.98 o 
  -9  -4   3        6.70        4.34      3.89 o 
  -8  -4   3       18.07       29.22      5.68 o 
  -7  -4   3       37.93       31.72     10.13 o 
  -6  -4   3      523.67      482.64     16.06 o 
  -5  -4   3       95.05       97.64      6.68 o 
  -4  -4   3     1576.89     1633.14     29.00 o 
  -3  -4   3     1105.02     1142.01     16.37 o 
  -2  -4   3      320.16      304.86      6.09 o 
  -1  -4   3     2642.99     2515.82     41.11 o 
   0  -4   3     1056.42      985.14     11.33 o 
   1  -4   3     1229.31     1285.83     23.44 o 
   2  -4   3      894.88      922.70     27.25 o 
   3  -4   3       92.70      103.18      4.99 o 
   4  -4   3     1360.66     1480.22     21.85 o 
   5  -4   3      416.18      391.80     10.42 o 
   6  -4   3     2554.02     2650.30     46.13 o 
   7  -4   3       37.99       44.05      6.62 o 
   8  -4   3       14.47       12.23      6.80 o 
   9  -4   3        2.21        9.16     11.05 o 
  10  -4   3        0.27        3.58      8.52 o 
  11  -4   3        2.25       -4.62      8.26 o 
 -11  -3   3      146.97      146.88     19.04 o 
 -10  -3   3        7.64        4.92      8.85 o 
  -9  -3   3       26.52       24.80      4.91 o 
  -8  -3   3       57.31       64.73      7.35 o 
  -7  -3   3       51.20       55.66      6.35 o 
  -6  -3   3       96.10       98.01      9.67 o 
  -5  -3   3       49.04       46.13      5.04 o 
  -4  -3   3        1.11        1.99      2.95 o 
  -3  -3   3      458.46      427.51     10.72 o 
  -2  -3   3       38.64       40.59      2.00 o 
  -1  -3   3        5.25        2.55      1.00 o 
   0  -3   3     9539.74     8751.38     90.34 o 
   1  -3   3     7221.89     7222.58     89.32 o 
   2  -3   3    11814.48    11557.10    265.79 o 
   3  -3   3      125.66      148.38     12.29 o 
   4  -3   3       41.50       33.78      2.78 o 
   5  -3   3       12.00       16.03      4.89 o 
   6  -3   3      869.29      853.01     21.81 o 
   7  -3   3      821.53      809.15     30.09 o 
   8  -3   3       51.84       49.88      6.81 o 
   9  -3   3       26.21       33.18      6.63 o 
  10  -3   3       95.98      116.34     16.71 o 
  11  -3   3       23.95       22.37     10.24 o 
 -11  -2   3        0.00       17.47      9.87 o 
 -10  -2   3       97.05       82.30     22.94 o 
  -9  -2   3        0.57       -3.90      3.90 o 
  -8  -2   3        8.09        8.36      3.84 o 
  -7  -2   3      257.87      261.43     12.30 o 
  -6  -2   3       18.51       18.74      4.42 o 
  -5  -2   3      776.76      777.68     18.65 o 
  -4  -2   3     2402.64     2512.81     38.67 o 
  -3  -2   3     2394.84     2445.32     29.45 o 
  -2  -2   3     1100.41     1040.78     18.14 o 
  -1  -2   3     4041.99     4048.65    121.42 o 
   0  -2   3       50.39       53.60      2.79 o 
   1  -2   3    13095.30    12346.37    145.73 o 
   2  -2   3     5139.42     5075.73     52.46 o 
   3  -2   3      298.54      290.97      5.54 o 
   4  -2   3      742.65      889.38     13.10 o 
   5  -2   3      228.98      247.95     10.07 o 
   6  -2   3        3.92        5.80      4.17 o 
   7  -2   3        1.29        3.86      8.89 o 
   8  -2   3     1181.15     1255.90     30.34 o 
   9  -2   3      110.21      102.99     11.31 o 
  10  -2   3       12.16        6.58      8.22 o 
  11  -2   3        6.57       21.95     10.91 o 
 -11  -1   3        0.01       35.05     11.41 o 
 -10  -1   3       25.57       20.35      4.94 o 
  -9  -1   3      144.61      136.54      8.40 o 
  -8  -1   3       40.07       40.09      6.58 o 
  -7  -1   3        0.00       -0.02      7.28 o 
  -6  -1   3       79.56       84.37      6.79 o 
  -5  -1   3      166.25      159.49      8.05 o 
  -4  -1   3       17.37       38.21      6.92 o 
  -3  -1   3      657.94      602.44     13.91 o 
  -2  -1   3     2474.96     2363.10     65.64 o 
  -1  -1   3     2989.16     2983.34     87.46 o 
   0  -1   3      181.27      157.76      4.32 o 
   1  -1   3     1994.87     1954.08     21.66 o 
   2  -1   3      251.66      229.33      6.05 o 
   3  -1   3       75.59       60.15      2.97 o 
   4  -1   3      626.55      551.58     21.66 o 
   5  -1   3        6.15       11.04      3.39 o 
   6  -1   3        5.86        5.54      3.68 o 
   7  -1   3       12.93       34.02      5.40 o 
   8  -1   3      125.02      108.10      8.51 o 
   9  -1   3      288.39      253.51     21.51 o 
  10  -1   3      242.21      251.23     22.83 o 
  11  -1   3       33.43       25.84     10.92 o 
 -11   0   3        0.44        7.72      8.20 o 
 -10   0   3        7.07        6.58      4.46 o 
  -9   0   3       35.51       46.83      5.66 o 
  -8   0   3      432.48      429.40     13.60 o 
  -7   0   3      265.30      257.29      9.83 o 
  -6   0   3       13.21       13.83      6.40 o 
  -5   0   3       64.70       84.76      9.06 o 
  -4   0   3       21.57       17.71      3.49 o 
  -3   0   3     4065.54     3955.80     56.83 o 
  -2   0   3      769.82      764.06     13.92 o 
  -1   0   3    14853.84    13553.20    111.27 o 
   0   0   3     1245.12     1181.03     16.91 o 
   1   0   3     2031.09     2024.33     16.83 o 
   2   0   3      209.80      210.44      3.44 o 
   3   0   3      887.85      940.82     11.91 o 
   4   0   3      370.26      352.10      8.73 o 
   5   0   3      188.76      179.07     15.09 o 
   6   0   3       32.61       26.04      5.02 o 
   7   0   3      136.31      166.53     25.24 o 
   8   0   3       30.70       37.52      5.78 o 
   9   0   3       20.35       15.76      9.19 o 
  10   0   3      108.36       85.20     14.39 o 
  11   0   3       57.79       62.91     12.98 o 
 -11   1   3        3.76        8.38      5.66 o 
 -10   1   3       11.72        7.51      4.48 o 
  -9   1   3        2.68        4.35      3.83 o 
  -8   1   3       52.39       54.11      6.87 o 
  -7   1   3      132.42      114.18      8.42 o 
  -6   1   3      134.35      128.05      8.18 o 
  -5   1   3        4.88        6.61      4.61 o 
  -4   1   3      412.35      405.90     14.61 o 
  -3   1   3       15.30       16.72      3.13 o 
  -2   1   3     3576.18     3520.26     31.97 o 
  -1   1   3      461.14      485.53      7.23 o 
   0   1   3      533.94      531.49     10.17 o 
   1   1   3     9666.67     9557.62    136.24 o 
   2   1   3       86.90       99.04      2.61 o 
   3   1   3     2731.22     2742.37     27.86 o 
   4   1   3        0.11        0.58      1.97 o 
   5   1   3      617.75      642.31     15.96 o 
   6   1   3      318.10      282.60     11.01 o 
   7   1   3      330.44      359.53     13.50 o 
   8   1   3      250.41      247.44     35.27 o 
   9   1   3       38.56       41.16     11.34 o 
  10   1   3       33.51       31.91     10.91 o 
  11   1   3       22.60       24.49     11.63 o 
 -11   2   3       60.53       54.20      9.96 o 
 -10   2   3       13.39       19.53      6.04 o 
  -9   2   3       24.31       17.91      5.44 o 
  -8   2   3       75.40       78.50      9.00 o 
  -7   2   3      163.08      156.70      9.40 o 
  -6   2   3      116.52      135.07      8.10 o 
  -5   2   3      844.80      947.57     16.26 o 
  -4   2   3       27.20       16.70      2.53 o 
  -3   2   3      206.72      182.64      4.22 o 
  -2   2   3      258.13      221.60      3.67 o 
  -1   2   3     2500.19     2475.79     20.75 o 
   0   2   3       75.03       61.14      2.76 o 
   1   2   3     2413.84     2318.59     27.46 o 
   2   2   3     3720.64     3698.12     49.84 o 
   3   2   3       60.43       55.49      3.01 o 
   4   2   3     1359.37     1311.15     19.80 o 
   5   2   3      230.12      212.25      9.16 o 
   6   2   3        4.09        5.73      4.28 o 
   7   2   3      328.27      309.47     21.98 o 
   8   2   3      257.61      256.05     20.62 o 
   9   2   3       88.07       72.45     12.96 o 
  10   2   3        6.69        0.97      7.83 o 
 -11   3   3       55.82       53.45      8.73 o 
 -10   3   3      234.50      277.48     14.64 o 
  -9   3   3       35.48       30.89      7.22 o 
  -8   3   3      516.10      524.96     17.71 o 
  -7   3   3      586.59      615.99     18.05 o 
  -6   3   3      676.47      709.81     22.89 o 
  -5   3   3     1941.43     1987.83     26.32 o 
  -4   3   3      906.04      948.22     16.14 o 
  -3   3   3      134.18      115.87      3.27 o 
  -2   3   3      105.63      106.39      3.02 o 
  -1   3   3     5180.61     4990.02     39.77 o 
   0   3   3      584.41      505.41      6.51 o 
   1   3   3     6699.87     6742.09     71.86 o 
   2   3   3       17.82       33.93      2.59 o 
   3   3   3      239.08      219.57      5.94 o 
   4   3   3     6231.35     6144.24     73.29 o 
   5   3   3       54.62       50.84      4.15 o 
   6   3   3      502.70      490.76     19.68 o 
   7   3   3      117.10      114.42      7.53 o 
   8   3   3       53.71       53.40     10.97 o 
   9   3   3        1.19       -4.59      7.89 o 
  10   3   3        1.71        0.72      7.70 o 
 -12   4   3       79.37       68.52      9.59 o 
 -11   4   3       41.12       34.24     10.77 o 
 -10   4   3       60.87       85.02     13.54 o 
  -9   4   3       48.75       45.49      6.32 o 
  -8   4   3        9.23       10.85     10.16 o 
  -7   4   3       23.00       27.52      4.50 o 
  -6   4   3      807.28      826.94     13.61 o 
  -5   4   3       37.15       49.89      5.96 o 
  -4   4   3     1587.67     1603.73     18.15 o 
  -3   4   3       30.54       20.14      1.86 o 
  -2   4   3      256.12      206.53      4.84 o 
  -1   4   3      616.68      620.53     10.83 o 
   0   4   3     1027.76      993.81     10.98 o 
   1   4   3      165.35      142.42      3.20 o 
   2   4   3        1.90        3.55      1.45 o 
   3   4   3     4541.81     4773.38     53.19 o 
   4   4   3      540.86      603.28     12.21 o 
   5   4   3      113.37       95.11      6.76 o 
   6   4   3      405.21      404.02     14.98 o 
   7   4   3        0.81        7.19      7.33 o 
   8   4   3        1.30        8.58      7.90 o 
   9   4   3       13.51        8.75      8.23 o 
  10   4   3       14.86       29.59     11.35 o 
 -12   5   3       98.28      122.34     11.79 o 
 -11   5   3      754.86      775.72     40.05 o 
 -10   5   3        4.66       -2.48      8.48 o 
  -9   5   3        4.51       10.93      6.97 o 
  -8   5   3      678.12      648.00     18.77 o 
  -7   5   3        6.56        6.35      2.52 o 
  -6   5   3      124.29      122.50      5.35 o 
  -5   5   3        6.14        5.39      1.56 o 
  -4   5   3       24.70       21.99      2.05 o 
  -3   5   3       73.74       72.48      4.59 o 
  -2   5   3        0.56        4.41      1.37 o 
  -1   5   3       34.40       36.69      2.35 o 
   0   5   3        3.87       15.43      1.89 o 
   1   5   3      405.27      428.97      6.30 o 
   2   5   3        0.02       -0.12      1.96 o 
   3   5   3     3064.49     3015.93     48.88 o 
   4   5   3      457.46      449.60     10.61 o 
   5   5   3        1.57        2.23      2.42 o 
   6   5   3     2826.03     2799.52     39.18 o 
   7   5   3       54.87       53.33     11.07 o 
   8   5   3       15.71       26.97      9.35 o 
   9   5   3        0.56       -1.95      7.80 o 
  10   5   3       85.88      100.15     15.71 o 
 -12   6   3       11.64        8.59      8.46 o 
 -11   6   3     1094.57     1110.44     48.99 o 
 -10   6   3       80.52       93.61     14.34 o 
  -9   6   3      954.86     1053.52     43.44 o 
  -8   6   3       10.72       -9.03      9.03 o 
  -7   6   3        4.10        6.65      2.60 o 
  -6   6   3      264.65      262.10      7.76 o 
  -5   6   3      887.52      894.85     17.04 o 
  -4   6   3     1003.09      989.01     22.75 o 
  -3   6   3      541.72      472.59     13.80 o 
  -2   6   3      208.39      192.04      4.51 o 
  -1   6   3      456.50      448.38      8.12 o 
   0   6   3      146.99      157.66      4.25 o 
   1   6   3      154.94      156.40      4.70 o 
   2   6   3       39.77       53.87      3.58 o 
   3   6   3      674.96      634.36     12.93 o 
   4   6   3       73.92       63.80      5.19 o 
   5   6   3     2249.46     2196.27     43.80 o 
   6   6   3        9.48       15.56      6.05 o 
   7   6   3        1.57        3.22      7.94 o 
   8   6   3     1129.49     1068.91     44.39 o 
   9   6   3       24.22       13.64      8.91 o 
 -12   7   3      188.92      201.04     21.92 o 
 -11   7   3       70.33       65.74     14.63 o 
 -10   7   3      188.94      159.94     18.46 o 
  -9   7   3     1567.33     1515.93     54.36 o 
  -8   7   3      635.98      603.17     27.97 o 
  -7   7   3      180.41      163.90     11.26 o 
  -6   7   3        0.50       -1.30      5.20 o 
  -5   7   3       66.86       57.90      6.72 o 
  -4   7   3      420.11      362.14     13.47 o 
  -3   7   3      143.57      168.26     12.29 o 
  -2   7   3        6.93        9.50      2.22 o 
  -1   7   3      267.37      250.89      6.33 o 
   0   7   3     2110.71     2066.61     21.10 o 
   1   7   3      463.47      373.89      7.93 o 
   2   7   3       42.43       46.07      3.68 o 
   3   7   3      416.95      410.75     10.50 o 
   4   7   3       48.50       50.93      4.15 o 
   5   7   3     1272.21     1321.36     41.18 o 
   6   7   3        0.03        1.24      5.44 o 
   7   7   3       40.55       44.13     10.33 o 
   8   7   3       21.79       21.21      9.55 o 
   9   7   3        0.39        8.42      8.58 o 
 -11   8   3        9.65       29.05     11.54 o 
 -10   8   3      480.46      442.75     29.69 o 
  -9   8   3      811.48      864.25     28.80 o 
  -8   8   3      489.54      472.71     20.04 o 
  -7   8   3     1546.87     1539.94     36.47 o 
  -6   8   3      130.31      131.41     10.03 o 
  -5   8   3      437.88      430.80     16.04 o 
  -4   8   3      596.75      504.60     16.50 o 
  -3   8   3     2337.39     2269.13     58.64 o 
  -2   8   3      520.85      519.14     21.39 o 
  -1   8   3       69.01       92.50      4.83 o 
   0   8   3      283.39      289.31      8.49 o 
   1   8   3      550.88      481.79      9.63 o 
   2   8   3      183.37      183.28      7.10 o 
   3   8   3     1575.36     1517.80     24.30 o 
   4   8   3      122.51      100.39     11.93 o 
   5   8   3     1218.08     1205.92     31.67 o 
   6   8   3       12.20       13.85     13.67 o 
   7   8   3     1135.78     1024.46     42.47 o 
   8   8   3      254.78      258.71     22.27 o 
 -11   9   3      167.25      181.80     20.64 o 
 -10   9   3        2.54        3.38      9.52 o 
  -9   9   3      621.22      658.17     28.59 o 
  -8   9   3      447.32      446.47     24.70 o 
  -7   9   3     3101.43     3030.38     57.17 o 
  -6   9   3      921.39      912.33     26.07 o 
  -5   9   3      109.18      111.55      9.67 o 
  -4   9   3      157.00      155.04     14.01 o 
  -3   9   3        0.26       -0.03      1.75 o 
  -2   9   3      178.76      164.91      6.29 o 
  -1   9   3      429.76      464.74     11.31 o 
   0   9   3       15.17       12.91      2.97 o 
   1   9   3       32.18       48.18      3.43 o 
   2   9   3      369.52      328.37     11.92 o 
   3   9   3        0.89        0.38      4.85 o 
   4   9   3       78.56       72.98      8.49 o 
   5   9   3        0.35        2.16      5.27 o 
   6   9   3       37.11       28.25     13.99 o 
   7   9   3        0.44       -2.58      8.03 o 
   8   9   3        5.31        4.35      7.96 o 
 -11  10   3       46.75       43.05     13.09 o 
 -10  10   3        9.88       15.53      7.52 o 
  -9  10   3      385.19      407.84     20.10 o 
  -8  10   3      184.05      178.02     12.88 o 
  -7  10   3      122.85      140.98     11.50 o 
  -6  10   3      388.86      415.48     17.68 o 
  -5  10   3     1457.27     1414.73     32.73 o 
  -4  10   3     1300.33     1287.13     75.03 o 
  -3  10   3       29.87       30.86      3.28 o 
  -2  10   3       25.87       42.03      4.02 o 
  -1  10   3       12.16        8.89      2.98 o 
   0  10   3      156.14      139.61      6.82 o 
   1  10   3       15.85       26.88      4.09 o 
   2  10   3       15.78       13.43      4.74 o 
   3  10   3     1712.19     1680.62     37.62 o 
   4  10   3      213.08      180.34     12.18 o 
   5  10   3      635.90      670.57     24.11 o 
   6  10   3      121.40      113.45     11.09 o 
   7  10   3       98.47       95.18     14.39 o 
 -10  11   3       93.69      125.91     13.14 o 
  -9  11   3       23.75       20.67      7.08 o 
  -8  11   3      195.07      185.67     34.88 o 
  -7  11   3       99.97       80.47      9.71 o 
  -6  11   3      762.56      799.02     26.46 o 
  -5  11   3     1038.87      938.02     32.71 o 
  -4  11   3      101.63      109.26      8.99 o 
  -3  11   3     1432.89     1389.05     24.52 o 
  -2  11   3      424.71      426.63     13.36 o 
  -1  11   3     1604.59     1655.19     34.27 o 
   0  11   3       30.03       26.36      4.03 o 
   1  11   3       54.71       48.92      4.81 o 
   2  11   3      207.54      178.79     11.30 o 
   3  11   3      259.56      246.73     13.61 o 
   4  11   3        9.85       16.62      6.58 o 
   5  11   3      340.62      355.32     17.76 o 
   6  11   3       81.81       78.96     10.04 o 
   7  11   3        6.72        7.56      9.43 o 
 -10  12   3       57.38       73.15     32.95 o 
  -9  12   3       16.46       18.84     10.86 o 
  -8  12   3       26.26       11.86      7.46 o 
  -7  12   3      253.54      227.49     18.74 o 
  -6  12   3      602.47      547.08     21.14 o 
  -5  12   3      904.26      862.13     26.37 o 
  -4  12   3       54.46       63.58      7.67 o 
  -3  12   3      332.94      320.18     20.77 o 
  -2  12   3      295.40      296.74     16.06 o 
  -1  12   3      272.00      248.28     12.53 o 
   0  12   3      131.26      126.59      7.22 o 
   1  12   3      988.51      996.66     20.79 o 
   2  12   3      177.64      148.86     10.61 o 
   3  12   3        4.34       17.93     10.62 o 
   4  12   3       11.64       11.72      9.22 o 
   5  12   3        3.73        2.98      6.13 o 
   6  12   3       20.04       22.91      8.65 o 
 -10  13   3       28.44       38.92      9.20 o 
  -9  13   3        0.00       -2.53      6.82 o 
  -8  13   3       23.94       22.77      7.92 o 
  -7  13   3       32.22       29.76      6.95 o 
  -6  13   3      131.39      125.33     11.13 o 
  -5  13   3       28.90       37.76      6.94 o 
  -4  13   3     2348.48     2264.52     56.09 o 
  -3  13   3      405.48      380.26     23.60 o 
  -2  13   3     1062.23     1063.11     28.43 o 
  -1  13   3      667.43      657.54     35.66 o 
   0  13   3      353.93      369.41     12.37 o 
   1  13   3        0.22       -0.16      3.63 o 
   2  13   3       36.03       28.45      6.50 o 
   3  13   3      427.06      374.35     21.03 o 
   4  13   3       25.03       22.16      7.03 o 
   5  13   3       53.64       57.42      8.92 o 
   6  13   3        2.85       12.59     10.62 o 
  -9  14   3       11.76       -1.86      6.40 o 
  -8  14   3       43.86       18.14      7.29 o 
  -7  14   3       33.73       20.32      6.93 o 
  -6  14   3      280.19      232.89     14.57 o 
  -5  14   3        1.19       -5.30      5.49 o 
  -4  14   3       29.00       33.15      6.61 o 
  -3  14   3      614.64      621.63     31.10 o 
  -2  14   3     2569.68     2404.86     66.97 o 
  -1  14   3       37.23       44.30      7.08 o 
   0  14   3       62.73       86.42     13.56 o 
   1  14   3      110.22      102.63      7.21 o 
   2  14   3       41.45       48.05     19.68 o 
   3  14   3       58.72       75.58     12.68 o 
   4  14   3        1.92        0.05     11.33 o 
   5  14   3        9.67        3.53      7.29 o 
  -9  15   3       90.84      104.12     12.51 o 
  -8  15   3       61.68       81.44     10.37 o 
  -7  15   3       14.70        0.41      6.82 o 
  -6  15   3        0.44       -2.74      5.88 o 
  -5  15   3       79.56       50.34      8.22 o 
  -4  15   3        1.40        9.54      6.11 o 
  -3  15   3      165.16      226.65     19.24 o 
  -2  15   3      214.96      223.58     18.95 o 
  -1  15   3     1988.07     2031.85     43.92 o 
   0  15   3        3.08        1.19     10.14 o 
   1  15   3       42.26       43.72      9.62 o 
   2  15   3        1.83        3.31      7.32 o 
   3  15   3       15.45       28.08      7.26 o 
   4  15   3        1.96       -8.29      8.29 o 
  -8  16   3       17.01       22.80      8.27 o 
  -7  16   3      248.07      318.07     18.47 o 
  -6  16   3       43.54       44.63      8.88 o 
  -5  16   3        1.05       -6.61      6.61 o 
  -4  16   3       22.79       42.99      7.61 o 
  -3  16   3        7.20       -2.80      7.39 o 
  -2  16   3       81.31       69.50     11.69 o 
  -1  16   3       37.61       34.55     14.06 o 
   0  16   3      490.06      478.52     20.70 o 
   1  16   3      632.69      694.96     63.51 o 
   2  16   3       90.41       80.04     13.56 o 
   3  16   3      296.88      307.23     24.41 o 
   4  16   3       78.14       81.72     13.40 o 
  -8  17   3      138.33      163.31     20.47 o 
  -7  17   3       11.26        2.24      6.51 o 
  -6  17   3       10.47       24.50      7.73 o 
  -5  17   3        9.66       19.91     10.69 o 
  -4  17   3       97.11       95.81     10.19 o 
  -3  17   3        2.09       14.23      8.14 o 
  -2  17   3       16.14       28.42     10.09 o 
  -1  17   3       13.86        4.57      6.67 o 
   0  17   3      116.91      100.99      9.88 o 
   1  17   3      681.47      624.29     35.23 o 
   2  17   3        8.97        3.27      7.79 o 
   3  17   3      159.58      181.62     18.98 o 
  -7  18   3        1.73       18.46     10.05 o 
  -6  18   3      314.69      319.03     18.79 o 
  -5  18   3      270.49      307.43     17.94 o 
  -4  18   3        9.66        5.51      6.47 o 
  -3  18   3      128.96      179.47     19.91 o 
  -2  18   3       10.79        5.19      7.74 o 
  -1  18   3       41.36       31.64      8.35 o 
   0  18   3      115.56      136.80     11.62 o 
   1  18   3       13.76       15.36      9.25 o 
   2  18   3      276.92      300.46     24.48 o 
  -6  19   3        4.00       -9.79     10.20 o 
  -5  19   3        8.11        3.41      6.83 o 
  -4  19   3      133.07      131.37     13.29 o 
  -3  19   3       72.26       87.85     14.72 o 
  -2  19   3       30.32       24.79      9.56 o 
  -1  19   3       13.06       33.16     10.11 o 
   0  19   3        0.19       -7.16     10.36 o 
   1  19   3       58.15       58.80     13.70 o 
  -5  20   3        3.28       -1.55      8.00 o 
  -4  20   3      146.50      157.88     13.47 o 
  -3  20   3      210.76      270.91     23.77 o 
  -2  20   3       71.55      121.11     15.95 o 
   0 -20   4       15.95        2.27      9.76 o 
   1 -20   4      180.76      203.05     21.58 o 
   2 -20   4       83.12      101.78     16.67 o 
  -2 -19   4       35.57       38.82     11.24 o 
   0 -19   4       39.66       55.40     13.15 o 
   1 -19   4        1.66        3.51      9.73 o 
   2 -19   4        1.60       -8.26      9.88 o 
   3 -19   4       90.07      101.64     16.81 o 
   4 -19   4        9.36        9.75     11.58 o 
   5 -19   4       51.85       61.57     10.04 o 
  -3 -18   4        0.06       -6.10      8.78 o 
  -2 -18   4       19.79       32.52     10.03 o 
  -1 -18   4      164.92      202.76     19.34 o 
   0 -18   4        3.06       -5.01      5.43 o 
   1 -18   4        0.74       -0.09      7.54 o 
   2 -18   4        0.24        4.06      8.40 o 
   3 -18   4       53.63       39.18     12.14 o 
   4 -18   4        0.42       -5.71     11.11 o 
   5 -18   4       33.57       25.21     28.02 o 
   6 -18   4       21.73       31.74      8.30 o 
  -4 -17   4      145.00      133.99     18.75 o 
  -3 -17   4       11.85       28.88     11.18 o 
  -2 -17   4        2.23       17.32     10.53 o 
  -1 -17   4      295.84      308.62     22.90 o 
   0 -17   4       28.94       30.52      6.82 o 
   1 -17   4      242.04      233.47     13.43 o 
   2 -17   4        1.00       23.56      9.93 o 
   3 -17   4       20.93       39.94     12.80 o 
   4 -17   4       72.05       70.41     14.04 o 
   5 -17   4        0.00        2.79      6.85 o 
   6 -17   4        6.04       22.93     20.60 o 
   7 -17   4      198.78      200.91     16.08 o 
  -4 -16   4       61.25       88.66     16.32 o 
  -3 -16   4       81.13       66.06     13.60 o 
  -2 -16   4      423.93      424.68     27.37 o 
  -1 -16   4       41.41       45.03     10.69 o 
   0 -16   4       22.87       24.16      6.22 o 
   1 -16   4      194.52      176.43     11.57 o 
   2 -16   4       18.11       18.02      5.41 o 
   3 -16   4      148.83      132.44     17.14 o 
   4 -16   4       11.53       23.00     10.92 o 
   5 -16   4       55.17       60.63     12.98 o 
   6 -16   4       57.11       78.33     15.22 o 
   7 -16   4       43.27       49.23     26.70 o 
   8 -16   4       19.20       22.15      8.55 o 
  -5 -15   4       35.46       47.10     13.54 o 
  -4 -15   4       73.21       47.27     12.27 o 
  -3 -15   4        6.30       -0.90      7.67 o 
  -2 -15   4      115.42      130.27     15.96 o 
  -1 -15   4        1.93        1.43      5.52 o 
   0 -15   4      335.77      287.57     14.66 o 
   1 -15   4      239.08      250.60     13.16 o 
   2 -15   4       46.31       45.24      6.58 o 
   3 -15   4       36.52        8.04      8.43 o 
   4 -15   4        9.51      -10.14     10.14 o 
   5 -15   4       76.07       61.12      9.23 o 
   6 -15   4       16.52       34.54     12.24 o 
   7 -15   4        0.19       -1.16      8.23 o 
   8 -15   4      110.05      128.95     24.11 o 
   9 -15   4       14.90        3.14      9.27 o 
  -6 -14   4       95.06      135.95     20.39 o 
  -5 -14   4       30.74       44.35     13.42 o 
  -4 -14   4       84.93       94.87     15.55 o 
  -3 -14   4      263.90      267.61     22.17 o 
  -2 -14   4       64.48       44.88      9.61 o 
  -1 -14   4      348.02      290.06     14.61 o 
   0 -14   4       47.74       50.86      7.08 o 
   1 -14   4       68.75       53.88      6.56 o 
   2 -14   4      328.84      286.38     12.79 o 
   3 -14   4      608.70      583.58     34.65 o 
   4 -14   4       59.81       44.23     11.31 o 
   5 -14   4        1.39       -5.62      5.62 o 
   6 -14   4       45.67       42.01      8.42 o 
   7 -14   4       46.80       38.67      8.03 o 
   8 -14   4        7.20       -1.16      5.57 o 
   9 -14   4       62.70       99.85     13.79 o 
  -6 -13   4        5.97       -4.42      9.38 o 
  -5 -13   4       51.90       56.49     12.73 o 
  -4 -13   4       44.38       32.95     11.23 o 
  -3 -13   4       12.59       20.10      5.25 o 
  -2 -13   4      296.16      317.79     27.01 o 
  -1 -13   4       10.27        8.63     10.12 o 
   0 -13   4      225.40      217.54     11.75 o 
   1 -13   4      217.15      187.06     10.73 o 
   2 -13   4       40.00       30.79      4.99 o 
   3 -13   4        6.87       -1.66      7.27 o 
   4 -13   4       63.52       58.53      5.47 o 
   5 -13   4       24.02       19.74      6.52 o 
   6 -13   4       69.70       58.40      9.16 o 
   7 -13   4       65.77       71.27      9.62 o 
   8 -13   4       46.71       37.65     11.95 o 
   9 -13   4        7.33       -1.12      6.86 o 
  10 -13   4       12.71        3.37     10.08 o 
  -7 -12   4       93.00       87.85     16.31 o 
  -6 -12   4       38.47       46.78     13.89 o 
  -5 -12   4      137.44      129.15     17.03 o 
  -4 -12   4       23.71       14.58      6.03 o 
  -3 -12   4      111.68      101.56      8.27 o 
  -2 -12   4       50.10       49.51     10.38 o 
  -1 -12   4      217.61      188.31     11.13 o 
   0 -12   4      690.26      659.66     20.20 o 
   1 -12   4      111.82      118.16     13.55 o 
   2 -12   4      179.29      192.10      9.93 o 
   3 -12   4        6.14        7.43      3.48 o 
   4 -12   4        6.14        8.48      2.91 o 
   5 -12   4      442.74      472.44     11.85 o 
   6 -12   4      161.53      107.45     10.13 o 
   7 -12   4       48.22       58.31      8.68 o 
   8 -12   4        6.47        4.36      6.32 o 
   9 -12   4       33.07       50.17      9.50 o 
  10 -12   4        9.50       10.70     10.64 o 
  -7 -11   4        5.19       18.53     10.29 o 
  -6 -11   4       77.19       73.15     14.74 o 
  -5 -11   4      113.50       91.04     14.80 o 
  -4 -11   4      235.67      236.40     11.68 o 
  -3 -11   4      428.12      399.13     14.70 o 
  -2 -11   4      201.84      202.59     10.21 o 
  -1 -11   4        3.87        1.17      4.62 o 
   0 -11   4      110.88      109.62      8.39 o 
   1 -11   4      125.79      133.92      8.45 o 
   2 -11   4      797.54      781.71     40.89 o 
   3 -11   4      424.34      440.81     13.77 o 
   4 -11   4      469.28      421.71     12.77 o 
   5 -11   4      140.16      137.90      6.37 o 
   6 -11   4       35.95       30.64      9.76 o 
   7 -11   4       52.06       45.76      7.95 o 
   8 -11   4       86.18       78.02      9.70 o 
   9 -11   4        0.08       -5.13      6.43 o 
  10 -11   4       28.43       30.84     10.61 o 
  11 -11   4        3.05        7.93      8.80 o 
  -8 -10   4        3.68        9.57     11.57 o 
  -7 -10   4        2.21       -6.26      9.23 o 
  -6 -10   4        3.98       -4.25     10.89 o 
  -5 -10   4       59.53       72.91     10.07 o 
  -4 -10   4       18.32       17.71      4.13 o 
  -3 -10   4        0.07        0.62      3.29 o 
  -2 -10   4       48.04       54.43     10.14 o 
  -1 -10   4        8.28        6.97      4.03 o 
   0 -10   4      390.21      419.10     33.74 o 
   1 -10   4        1.97       14.35      4.41 o 
   2 -10   4        4.33        4.78      3.89 o 
   3 -10   4      109.99      129.26      7.27 o 
   4 -10   4      235.29      232.97     25.07 o 
   5 -10   4       94.09       94.86      5.40 o 
   6 -10   4        6.15       -0.34      2.43 o 
   7 -10   4       24.99       23.74      6.58 o 
   8 -10   4       84.60       76.37      9.40 o 
   9 -10   4        9.56       -2.25      5.96 o 
  10 -10   4       27.63       48.75      8.86 o 
  11 -10   4       21.30       12.47      8.71 o 
  -8  -9   4        4.91        7.56      9.64 o 
  -7  -9   4        0.24       -9.08      9.08 o 
  -6  -9   4      282.62      306.11     23.90 o 
  -5  -9   4      182.06      163.90      9.82 o 
  -4  -9   4       18.16       25.78      4.85 o 
  -3  -9   4       45.95       35.52      3.56 o 
  -2  -9   4     1786.16     1763.97     25.30 o 
  -1  -9   4      215.63      254.25      8.42 o 
   0  -9   4      596.21      642.07     14.95 o 
   1  -9   4       18.32       29.72      3.61 o 
   2  -9   4      585.50      698.71     17.37 o 
   3  -9   4       29.52       33.78      4.55 o 
   4  -9   4      339.17      358.41     11.48 o 
   5  -9   4       14.14       11.81      2.89 o 
   6  -9   4      197.11      183.14     11.85 o 
   7  -9   4        3.00        0.62     11.33 o 
   8  -9   4        3.89        9.08      8.47 o 
   9  -9   4        6.10       16.14      6.91 o 
  10  -9   4       42.84       28.36      8.08 o 
  -9  -8   4       31.91       17.84     11.48 o 
  -8  -8   4       19.38       21.27      9.76 o 
  -7  -8   4       93.24       71.72     13.31 o 
  -6  -8   4      176.90      189.07     10.71 o 
  -5  -8   4      571.32      531.45     36.86 o 
  -4  -8   4      634.25      680.81     13.93 o 
  -3  -8   4        0.35        1.15      3.14 o 
  -2  -8   4      364.02      341.74      8.67 o 
  -1  -8   4      115.26      115.64      5.51 o 
   0  -8   4      624.15      594.84     12.62 o 
   1  -8   4       86.81      104.98      7.68 o 
   2  -8   4      461.35      590.49     15.15 o 
   3  -8   4       45.88       40.93      4.54 o 
   4  -8   4      406.47      434.98     11.01 o 
   5  -8   4        7.36        4.73      4.67 o 
   6  -8   4       75.95       76.31      7.81 o 
   7  -8   4        0.12        7.95      5.44 o 
   8  -8   4      132.35       99.41     10.00 o 
   9  -8   4      111.28       94.37     10.41 o 
  10  -8   4       51.65       71.03     10.16 o 
  -9  -7   4        0.66       -2.93      8.81 o 
  -8  -7   4       63.58       45.38     12.25 o 
  -7  -7   4        1.89        4.12      3.94 o 
  -6  -7   4      272.51      284.36     12.49 o 
  -5  -7   4      772.43      831.21     21.18 o 
  -4  -7   4      216.36      204.73      6.98 o 
  -3  -7   4       53.73       72.30      4.02 o 
  -2  -7   4        0.26        3.21      1.88 o 
  -1  -7   4      842.28      909.25     15.66 o 
   0  -7   4      212.35      245.45      6.33 o 
   1  -7   4       90.68      119.00      4.41 o 
   2  -7   4      968.35      958.41     19.79 o 
   3  -7   4        3.34        3.97      2.86 o 
   4  -7   4       35.49       65.57     16.58 o 
   5  -7   4       75.05       72.86      4.78 o 
   6  -7   4       42.26       44.27      6.82 o 
   7  -7   4       69.71       70.81      8.17 o 
   8  -7   4       25.86       24.77      9.96 o 
   9  -7   4       12.57       16.87      5.95 o 
  10  -7   4        6.06        9.70      8.43 o 
 -10  -6   4        1.02        6.50     10.32 o 
  -9  -6   4       90.86       92.10     15.93 o 
  -8  -6   4        0.22        0.30      8.92 o 
  -7  -6   4       23.43       26.11      9.26 o 
  -6  -6   4      125.77      126.37      8.29 o 
  -5  -6   4       67.65       69.90      6.24 o 
  -4  -6   4      773.63      778.57     18.38 o 
  -3  -6   4       51.41       56.11      4.82 o 
  -2  -6   4       86.25       85.36      6.35 o 
  -1  -6   4     1657.67     1865.66     21.52 o 
   0  -6   4       17.33        3.80      1.98 o 
   1  -6   4        0.70        3.52      2.28 o 
   2  -6   4     1582.90     1728.14     42.25 o 
   3  -6   4      241.42      294.83     15.86 o 
   4  -6   4     2323.17     2509.97     69.02 o 
   5  -6   4       53.25       65.40      5.97 o 
   6  -6   4       26.87       27.90      5.67 o 
   7  -6   4      274.11      257.81     13.98 o 
   8  -6   4      396.61      368.93     16.53 o 
   9  -6   4       50.37       72.05     32.47 o 
  10  -6   4        2.76        7.11      6.06 o 
 -10  -5   4      192.75      188.95     21.36 o 
  -9  -5   4       74.67       98.85     16.63 o 
  -8  -5   4       18.51       25.27      5.63 o 
  -7  -5   4      329.50      361.92     24.84 o 
  -6  -5   4       38.24       44.20      5.71 o 
  -5  -5   4      205.98      222.35     17.70 o 
  -4  -5   4        1.60        4.38      3.00 o 
  -3  -5   4      790.25      806.30     12.74 o 
  -2  -5   4       53.49       72.48      3.01 o 
  -1  -5   4      262.89      276.65      5.92 o 
   0  -5   4      109.10       97.08      4.35 o 
   1  -5   4       30.91       55.97      3.79 o 
   2  -5   4       61.34       62.03      5.26 o 
   3  -5   4       48.36       58.36      5.53 o 
   4  -5   4       49.71       36.58      5.06 o 
   5  -5   4       61.51       62.36      6.42 o 
   6  -5   4      863.41      918.96     23.74 o 
   7  -5   4      328.70      338.28     19.60 o 
   8  -5   4       69.68       65.85     10.98 o 
   9  -5   4      158.81      177.01     24.21 o 
  10  -5   4       92.72      107.61     16.53 o 
 -10  -4   4        7.33       13.48      8.67 o 
  -9  -4   4       39.57       29.67      9.65 o 
  -8  -4   4      286.19      303.97     14.22 o 
  -7  -4   4      165.39      176.97     10.12 o 
  -6  -4   4       60.20       68.94      6.20 o 
  -5  -4   4      785.03      779.35     18.86 o 
  -4  -4   4      109.78       95.43      5.67 o 
  -3  -4   4       34.59       50.58      5.97 o 
  -2  -4   4     1409.44     1430.61     18.09 o 
  -1  -4   4     2144.74     2139.64     39.76 o 
   0  -4   4     3611.76     3590.93     39.52 o 
   1  -4   4     1783.66     1699.93     22.10 o 
   2  -4   4      358.63      335.03     10.07 o 
   3  -4   4       42.63       49.59      3.89 o 
   4  -4   4     1784.76     1881.91     32.95 o 
   5  -4   4      258.70      293.25     11.59 o 
   6  -4   4      435.30      474.21     15.89 o 
   7  -4   4        0.25        2.65      4.56 o 
   8  -4   4       31.59       44.78      8.17 o 
   9  -4   4       39.16       65.98      8.11 o 
  10  -4   4        0.83       -1.75      8.20 o 
  11  -4   4        1.96       -6.78     11.64 o 
 -11  -3   4        6.49       -5.96      9.30 o 
 -10  -3   4      195.00      188.16     13.41 o 
  -9  -3   4      146.60      151.82     13.43 o 
  -8  -3   4       70.01       64.88      7.21 o 
  -7  -3   4        1.09        3.33      7.24 o 
  -6  -3   4        9.77        6.42      7.20 o 
  -5  -3   4      925.61      958.57     21.02 o 
  -4  -3   4      480.34      473.73     12.40 o 
  -3  -3   4     1664.26     1685.64     26.22 o 
  -2  -3   4      379.36      401.70     11.37 o 
  -1  -3   4     1096.36     1131.22     30.38 o 
   0  -3   4     2693.43     2600.40     32.25 o 
   1  -3   4       23.64       23.87      3.40 o 
   2  -3   4     7897.35     7915.73    106.66 o 
   3  -3   4     3435.99     3610.98     77.16 o 
   4  -3   4      871.65      924.51     15.53 o 
   5  -3   4      484.76      536.87     16.98 o 
   6  -3   4     1055.52     1053.77     24.45 o 
   7  -3   4      100.87       96.08     12.10 o 
   8  -3   4      372.40      393.73     21.41 o 
   9  -3   4       19.61       21.19      6.29 o 
  10  -3   4        0.02        8.19      9.06 o 
  11  -3   4       14.68        3.09     10.04 o 
 -11  -2   4      156.59      133.40     17.13 o 
 -10  -2   4       79.58       71.96      9.40 o 
  -9  -2   4        7.59       12.02      4.39 o 
  -8  -2   4       23.08       17.47      5.48 o 
  -7  -2   4      202.08      193.14     10.40 o 
  -6  -2   4      522.46      525.21     15.91 o 
  -5  -2   4      371.51      406.91     12.59 o 
  -4  -2   4      320.69      268.20      8.95 o 
  -3  -2   4      503.57      567.65     13.69 o 
  -2  -2   4      127.79      130.95      6.29 o 
  -1  -2   4     1583.31     1569.21     86.56 o 
   0  -2   4     2056.10     1923.72     47.99 o 
   1  -2   4      629.46      620.41     12.05 o 
   2  -2   4     2420.40     2338.41     27.07 o 
   3  -2   4      181.39      214.34      6.09 o 
   4  -2   4        0.73        4.05      2.54 o 
   5  -2   4       66.23       78.98      5.13 o 
   6  -2   4       13.27        7.95      7.26 o 
   7  -2   4       62.56       63.58      6.56 o 
   8  -2   4      144.78      154.35     11.80 o 
   9  -2   4        1.35       -1.63      8.53 o 
  10  -2   4       79.45       87.64     16.25 o 
  11  -2   4       21.10       18.47     10.42 o 
 -11  -1   4       45.41       37.60     11.40 o 
 -10  -1   4        0.15        5.45      4.56 o 
  -9  -1   4       53.28       40.26      5.45 o 
  -8  -1   4       15.99       21.30      5.06 o 
  -7  -1   4        6.51        6.60      4.12 o 
  -6  -1   4      360.22      349.47     23.53 o 
  -5  -1   4        3.21       -5.85      5.85 o 
  -4  -1   4      595.07      694.67     23.91 o 
  -3  -1   4       33.99       26.38      4.08 o 
  -2  -1   4     1294.82     1293.80     25.15 o 
  -1  -1   4     4328.76     4082.86     59.79 o 
   0  -1   4     1054.08     1043.45     12.97 o 
   1  -1   4        8.60        9.84      2.70 o 
   2  -1   4      738.80      700.05      9.31 o 
   3  -1   4        3.44        5.91      1.50 o 
   4  -1   4      109.62      113.68      4.27 o 
   5  -1   4     1049.04     1134.40     23.64 o 
   6  -1   4       61.40       90.17      6.77 o 
   7  -1   4      245.24      245.20     11.46 o 
   8  -1   4        7.36       10.09      4.28 o 
   9  -1   4      480.97      438.66     28.37 o 
  10  -1   4        0.04       13.67     10.01 o 
 -11   0   4       28.61       47.91     14.42 o 
 -10   0   4      135.34      131.73      8.94 o 
  -9   0   4      618.24      633.24     17.55 o 
  -8   0   4        0.39        3.55      3.69 o 
  -7   0   4      117.52      127.90      9.07 o 
  -6   0   4      463.51      467.45     21.84 o 
  -5   0   4      158.74      177.12     12.18 o 
  -4   0   4     6230.84     6123.43    240.17 o 
  -3   0   4        1.67        5.93      3.05 o 
  -2   0   4     5844.99     5540.22     58.00 o 
  -1   0   4        3.15        7.47      1.75 o 
   0   0   4       73.92       67.89      3.55 o 
   1   0   4     1974.28     1968.17     16.89 o 
   2   0   4      871.76      915.09     13.06 o 
   3   0   4     2134.01     2171.55     20.80 o 
   4   0   4       73.91       56.96      4.13 o 
   5   0   4      252.48      285.39     10.35 o 
   6   0   4      131.90      126.24     12.07 o 
   7   0   4       74.44       80.53      8.23 o 
   8   0   4        6.37        2.91      7.67 o 
   9   0   4      326.24      288.55     23.42 o 
  10   0   4       10.24       21.90     10.87 o 
 -11   1   4        8.35        8.38      8.77 o 
 -10   1   4      201.03      181.42     10.17 o 
  -9   1   4       29.21       30.74      6.26 o 
  -8   1   4      420.10      396.52     16.00 o 
  -7   1   4     1373.51     1364.14     30.36 o 
  -6   1   4       44.83       42.78      5.54 o 
  -5   1   4     1052.76     1110.66     31.85 o 
  -4   1   4       84.22       75.64      4.99 o 
  -3   1   4       39.87       41.78      4.83 o 
  -2   1   4      465.63      410.13      6.50 o 
  -1   1   4     1529.97     1470.55     25.10 o 
   0   1   4      156.78      160.61      5.73 o 
   1   1   4     1323.55     1245.96     23.72 o 
   2   1   4     2482.03     2433.70     25.31 o 
   3   1   4      982.65      981.89     14.17 o 
   4   1   4       63.99       54.35      3.47 o 
   5   1   4      174.50      178.20      7.80 o 
   6   1   4        0.00        1.36      5.83 o 
   7   1   4      294.30      319.05     12.44 o 
   8   1   4        0.67       -1.14      6.91 o 
   9   1   4        0.02        6.63      7.84 o 
  10   1   4      135.31      115.33     16.67 o 
 -11   2   4      129.53      130.81     13.07 o 
 -10   2   4        3.57        0.67      5.33 o 
  -9   2   4        9.12        4.07      5.03 o 
  -8   2   4        7.36        7.91      9.42 o 
  -7   2   4      898.93      967.49     24.21 o 
  -6   2   4      150.72      187.73     19.84 o 
  -5   2   4       15.21        5.74      2.39 o 
  -4   2   4        2.98        2.05      2.54 o 
  -3   2   4       33.75       54.07      2.75 o 
  -2   2   4     1582.05     1490.64     16.11 o 
  -1   2   4        0.14        1.83      2.02 o 
   0   2   4     2486.24     2419.89     27.13 o 
   1   2   4     4732.56     4635.31     48.18 o 
   2   2   4      403.67      446.30      8.46 o 
   3   2   4     2971.38     3164.43     51.26 o 
   4   2   4     1667.63     1717.31     27.64 o 
   5   2   4       20.09       29.30      4.35 o 
   6   2   4       41.32       26.70      3.75 o 
   7   2   4      388.56      416.25     13.92 o 
   8   2   4      239.64      222.69     20.05 o 
   9   2   4      251.32      234.63     21.52 o 
  10   2   4       13.96       28.01     10.74 o 
 -12   3   4       59.48       50.49     11.22 o 
 -11   3   4       53.16       81.55      9.77 o 
 -10   3   4      662.44      612.10     33.22 o 
  -9   3   4      112.99       77.99      7.75 o 
  -8   3   4      207.69      216.89     11.54 o 
  -7   3   4      719.16      711.66     19.67 o 
  -6   3   4      491.34      473.51     11.30 o 
  -5   3   4     4646.15     4584.83     51.64 o 
  -4   3   4      153.88      136.05      4.45 o 
  -3   3   4      249.79      215.86      4.18 o 
  -2   3   4        0.11       -0.60      1.51 o 
  -1   3   4        0.01        2.34      1.80 o 
   0   3   4     3100.61     3075.12     34.16 o 
   1   3   4      378.83      427.41      9.48 o 
   2   3   4        3.63       -0.80      4.47 o 
   3   3   4     1205.02     1284.55     27.74 o 
   4   3   4     2199.54     2265.67     49.64 o 
   5   3   4      644.70      713.47     15.95 o 
   6   3   4       98.34       97.36      6.10 o 
   7   3   4      300.39      303.71     22.03 o 
   8   3   4       48.55       38.09     10.51 o 
   9   3   4      103.31      117.94     15.53 o 
  10   3   4       13.67       29.80     12.11 o 
 -12   4   4       26.37       23.02      9.73 o 
 -11   4   4      423.08      333.77     26.30 o 
 -10   4   4       95.95       78.20     13.57 o 
  -9   4   4       22.01       16.84      5.36 o 
  -8   4   4      232.72      211.03     10.89 o 
  -7   4   4      102.79      103.72      7.30 o 
  -6   4   4      284.49      280.73      8.10 o 
  -5   4   4      128.02      141.10      4.71 o 
  -4   4   4     1076.30     1165.03     14.58 o 
  -3   4   4       46.57       54.93      2.66 o 
  -2   4   4      454.30      448.63      8.24 o 
  -1   4   4        1.42        0.81      1.61 o 
   0   4   4      375.02      450.37      8.23 o 
   1   4   4       97.73       95.08      2.67 o 
   2   4   4       82.54       94.28      6.68 o 
   3   4   4        7.73        9.09      2.15 o 
   4   4   4       51.13       61.33      7.74 o 
   5   4   4       44.85       42.06      2.71 o 
   6   4   4     1024.86     1007.31     21.48 o 
   7   4   4       68.85       69.85     11.71 o 
   8   4   4        3.55        7.29      8.65 o 
   9   4   4        5.42        1.10      8.08 o 
  10   4   4        5.85       19.21     10.42 o 
 -12   5   4      214.97      164.90     20.19 o 
 -11   5   4      390.04      360.13     27.29 o 
 -10   5   4        2.69        3.63      8.14 o 
  -9   5   4      481.80      431.18     27.09 o 
  -8   5   4        2.19        2.60      3.29 o 
  -7   5   4       61.81       58.86      4.54 o 
  -6   5   4      108.74      101.61      5.30 o 
  -5   5   4       15.12       13.67      2.55 o 
  -4   5   4      806.23      816.93     13.49 o 
  -3   5   4     2686.29     2727.43     32.06 o 
  -2   5   4      552.04      549.47     11.11 o 
  -1   5   4     1033.86      999.03     11.92 o 
   0   5   4       32.93       35.52      2.28 o 
   1   5   4       77.32      101.28      3.35 o 
   2   5   4        0.48        1.09      1.40 o 
   3   5   4        6.85       13.09      1.94 o 
   4   5   4       23.96       25.06      2.71 o 
   5   5   4       33.84       38.51      3.59 o 
   6   5   4       34.44       38.87     10.34 o 
   7   5   4      208.90      218.19     19.03 o 
   8   5   4      586.22      500.31     30.37 o 
   9   5   4       71.88       99.58     15.30 o 
  10   5   4       21.07       14.96      9.40 o 
 -12   6   4       36.79       24.12     10.16 o 
 -11   6   4       27.25       32.21     10.44 o 
 -10   6   4      515.23      522.59     31.31 o 
  -9   6   4      478.13      493.25     29.39 o 
  -8   6   4        0.43        2.14      3.42 o 
  -7   6   4      164.65      156.54      6.08 o 
  -6   6   4        0.22        2.39      1.55 o 
  -5   6   4      865.87      879.38     14.64 o 
  -4   6   4      107.48      115.54      3.74 o 
  -3   6   4      417.04      399.48      7.99 o 
  -2   6   4     1533.22     1674.84     23.71 o 
  -1   6   4        6.98        5.55      2.80 o 
   0   6   4       77.35       94.80      3.79 o 
   1   6   4       13.18        6.80      1.97 o 
   2   6   4      113.68      104.46      8.85 o 
   3   6   4       13.53       12.41      2.23 o 
   4   6   4       19.77       16.64      2.43 o 
   5   6   4      133.00      132.06     14.77 o 
   6   6   4       40.79       40.30      9.92 o 
   7   6   4       13.43       12.27      7.59 o 
   8   6   4        5.75       30.46     10.55 o 
   9   6   4       34.52       17.04      8.74 o 
 -11   7   4        9.79        7.70      8.66 o 
 -10   7   4      230.63      225.46     21.56 o 
  -9   7   4       89.69       96.05     15.23 o 
  -8   7   4      321.25      322.25     16.69 o 
  -7   7   4      237.23      249.96     17.93 o 
  -6   7   4       72.08       67.56      7.73 o 
  -5   7   4       42.71       54.76      6.58 o 
  -4   7   4       15.62        7.52      4.22 o 
  -3   7   4       52.84       74.46      3.25 o 
  -2   7   4       92.60       95.20      3.92 o 
  -1   7   4      547.25      521.21      9.64 o 
   0   7   4       69.71       78.02      3.73 o 
   1   7   4      345.01      348.17      8.37 o 
   2   7   4       10.62       13.52      2.40 o 
   3   7   4      269.47      231.54      7.44 o 
   4   7   4       20.95       21.82      5.36 o 
   5   7   4      114.33      109.36     13.55 o 
   6   7   4       13.30       27.79      8.96 o 
   7   7   4        0.02       25.28     10.17 o 
   8   7   4        4.19       19.47     10.58 o 
   9   7   4       54.58       72.01     12.93 o 
 -11   8   4       65.02       68.43     14.86 o 
 -10   8   4       50.67       32.83     10.86 o 
  -9   8   4       38.69       54.21     12.44 o 
  -8   8   4      856.03      845.91     41.70 o 
  -7   8   4        0.04        5.81      5.93 o 
  -6   8   4        5.74        7.17      5.15 o 
  -5   8   4      746.73      747.51     21.60 o 
  -4   8   4      341.99      386.71     14.18 o 
  -3   8   4      189.42      174.31      5.25 o 
  -2   8   4      281.64      269.39      7.76 o 
  -1   8   4       57.42       64.38      4.36 o 
   0   8   4      364.23      375.98      9.66 o 
   1   8   4      384.49      372.36      9.29 o 
   2   8   4        9.31        9.59      2.76 o 
   3   8   4      847.07      819.35     16.00 o 
   4   8   4       57.58       66.23      7.88 o 
   5   8   4      585.59      574.80     29.28 o 
   6   8   4      238.09      263.22     20.94 o 
   7   8   4       61.70       64.03     12.31 o 
   8   8   4       45.28       49.23     12.25 o 
 -11   9   4       36.26       54.72     12.43 o 
 -10   9   4        6.87        7.36     10.37 o 
  -9   9   4      156.33      165.68     18.19 o 
  -8   9   4       34.82       18.22      5.91 o 
  -7   9   4        3.55        7.22      5.29 o 
  -6   9   4     1075.15     1101.47     29.03 o 
  -5   9   4      214.75      227.01     12.03 o 
  -4   9   4      383.87      420.05     15.31 o 
  -3   9   4       71.75       69.24      4.94 o 
  -2   9   4      255.38      304.26      9.51 o 
  -1   9   4      138.28      144.29      7.61 o 
   0   9   4        7.87       11.85      4.26 o 
   1   9   4      126.31      132.06      5.87 o 
   2   9   4      172.62      192.24     12.45 o 
   3   9   4      702.83      614.89     21.01 o 
   4   9   4      103.40      131.06     10.71 o 
   5   9   4      132.28      109.24     14.00 o 
   6   9   4      109.67      117.18     14.74 o 
   7   9   4      107.52      108.11     15.69 o 
   8   9   4       47.72       37.78     11.68 o 
 -11  10   4        0.16        6.12      8.97 o 
 -10  10   4        6.69        0.09      7.96 o 
  -9  10   4      488.53      510.38     27.60 o 
  -8  10   4      146.77      158.60     12.66 o 
  -7  10   4       21.85       36.37      7.45 o 
  -6  10   4     1869.35     1758.52     56.20 o 
  -5  10   4      150.55      135.07     10.07 o 
  -4  10   4       20.60       11.46      5.04 o 
  -3  10   4      492.61      508.96     10.79 o 
  -2  10   4      672.68      657.25     13.96 o 
  -1  10   4     1104.21     1039.89     24.88 o 
   0  10   4     2240.54     2256.63     40.45 o 
   1  10   4     1384.65     1332.40     28.09 o 
   2  10   4       85.95       78.84      8.23 o 
   3  10   4      242.24      273.73     17.94 o 
   4  10   4       89.00       70.78      8.95 o 
   5  10   4        2.83       -7.34      7.76 o 
   6  10   4       46.66       45.42     11.14 o 
   7  10   4        0.65       14.35     10.16 o 
   8  10   4       15.56        4.49      7.94 o 
 -10  11   4        0.61        7.35      9.18 o 
  -9  11   4       11.65       -5.27     10.59 o 
  -8  11   4       53.66       59.86     16.40 o 
  -7  11   4      317.06      307.95     16.33 o 
  -6  11   4        0.00       -5.34      5.34 o 
  -5  11   4      447.70      446.82     17.64 o 
  -4  11   4     1817.14     1764.66     36.95 o 
  -3  11   4      111.79      120.73      5.29 o 
  -2  11   4        9.50        1.01      3.94 o 
  -1  11   4      307.22      313.93     13.40 o 
   0  11   4       47.56       35.64      5.71 o 
   1  11   4     1481.66     1480.92     31.19 o 
   2  11   4      239.08      207.55     12.54 o 
   3  11   4      545.61      553.53     20.79 o 
   4  11   4      116.21      121.97     15.63 o 
   5  11   4       27.88       32.74     10.62 o 
   6  11   4       68.14       75.24     13.57 o 
   7  11   4        6.85       -8.75      9.42 o 
 -10  12   4       14.66        7.47      6.26 o 
  -9  12   4       28.15       40.83      8.94 o 
  -8  12   4        0.25        9.29      7.18 o 
  -7  12   4        3.07        6.92      8.66 o 
  -6  12   4       29.72       38.76      7.42 o 
  -5  12   4      156.18      146.58     10.79 o 
  -4  12   4     1337.49     1302.57     31.29 o 
  -3  12   4     1284.47     1201.09     28.98 o 
  -2  12   4      127.59      130.62     10.01 o 
  -1  12   4      199.29      185.89     10.93 o 
   0  12   4      105.02       96.23      8.06 o 
   1  12   4        3.81        6.33      4.14 o 
   2  12   4      186.05      204.34     18.07 o 
   3  12   4        0.01        5.30      7.51 o 
   4  12   4        4.97       -3.96      8.08 o 
   5  12   4        0.39       -6.07      7.85 o 
   6  12   4        4.84       -8.46      8.79 o 
   7  12   4       18.61       38.78     11.97 o 
 -10  13   4        0.63       -4.91     28.85 o 
  -9  13   4      173.51      197.00     17.37 o 
  -8  13   4       45.51       45.25      8.38 o 
  -7  13   4        2.56        2.11      5.70 o 
  -6  13   4       30.03       14.98      6.56 o 
  -5  13   4       36.05       42.44      7.38 o 
  -4  13   4        2.90        4.93      4.92 o 
  -3  13   4     2459.00     2426.28     67.20 o 
  -2  13   4     1367.33     1327.92     32.67 o 
  -1  13   4      908.25      811.43     24.16 o 
   0  13   4       16.27       14.12      8.95 o 
   1  13   4      802.13      746.69     22.15 o 
   2  13   4      125.63      118.30     15.18 o 
   3  13   4      120.38      131.12     16.05 o 
   4  13   4      308.07      320.80     24.16 o 
   5  13   4        5.75        3.33      8.78 o 
   6  13   4       11.42        7.63      8.92 o 
  -9  14   4       15.36       26.39      8.60 o 
  -8  14   4      251.64      241.86     16.18 o 
  -7  14   4       79.92       76.47      9.92 o 
  -6  14   4        9.91       10.05      5.47 o 
  -5  14   4      117.73       98.59     10.00 o 
  -4  14   4        4.10        8.58      5.59 o 
  -3  14   4      335.27      338.90     22.22 o 
  -2  14   4       20.07       26.44      6.37 o 
  -1  14   4     2116.42     2151.41     44.53 o 
   0  14   4      194.21      191.80     11.91 o 
   1  14   4      216.67      192.61     11.65 o 
   2  14   4       38.80       46.69     11.28 o 
   3  14   4       87.36       95.88     14.58 o 
   4  14   4       14.18       10.18      8.20 o 
   5  14   4        0.92       -1.54      7.51 o 
  -9  15   4        8.13       28.24      7.96 o 
  -8  15   4       83.13       95.91     12.07 o 
  -7  15   4      300.27      354.27     18.79 o 
  -6  15   4        0.04       -0.61      5.98 o 
  -5  15   4       18.13       13.72     12.29 o 
  -4  15   4      136.26      114.59     11.01 o 
  -3  15   4      274.29      206.70     18.67 o 
  -2  15   4       26.30       33.28     11.13 o 
  -1  15   4       74.12       84.21      8.86 o 
   0  15   4      574.10      628.81     22.03 o 
   1  15   4      756.99      758.67     24.98 o 
   2  15   4      146.14      138.57     16.44 o 
   3  15   4        2.98        2.38      7.49 o 
   4  15   4       89.67       67.85     13.59 o 
   5  15   4       72.91       80.25     14.41 o 
  -8  16   4       55.71       66.60     10.81 o 
  -7  16   4       58.59       38.44      8.19 o 
  -6  16   4        5.75        2.62      6.17 o 
  -5  16   4        3.32       10.80     11.38 o 
  -4  16   4        0.02        9.50     12.02 o 
  -3  16   4      206.65      225.68     19.65 o 
  -2  16   4       15.33       23.71      8.83 o 
  -1  16   4      102.99      112.71     14.09 o 
   0  16   4       60.43       50.62      7.82 o 
   1  16   4      365.23      368.37     26.54 o 
   2  16   4      167.38      155.64     18.21 o 
   3  16   4       11.01       -6.72      9.44 o 
   4  16   4      104.28       93.53     14.60 o 
  -8  17   4       30.81       35.78     12.52 o 
  -7  17   4       59.14       81.48     10.48 o 
  -6  17   4       54.32       59.13      9.03 o 
  -5  17   4      205.10      205.16     14.48 o 
  -4  17   4        3.07       -3.83      5.98 o 
  -3  17   4        5.65       -1.72      7.55 o 
  -2  17   4      115.31       96.94     14.50 o 
  -1  17   4       30.74       29.31      6.93 o 
   0  17   4       14.13       20.79      9.11 o 
   1  17   4      112.33      130.24     17.27 o 
   2  17   4      164.94      168.18     19.23 o 
   3  17   4      211.89      183.13     18.87 o 
  -7  18   4       58.37       65.89     14.35 o 
  -6  18   4       18.51       13.64      6.41 o 
  -5  18   4        0.50        6.70     10.15 o 
  -4  18   4        4.66       14.35      6.46 o 
  -3  18   4        9.62       19.47      9.88 o 
  -2  18   4       14.98       19.76      9.83 o 
  -1  18   4       94.38       97.42     10.44 o 
   0  18   4      124.02      135.88     18.51 o 
   1  18   4        0.96       22.51     11.19 o 
   2  18   4      205.05      206.43     21.94 o 
  -6  19   4      139.10      172.81     19.95 o 
  -5  19   4       21.07       23.55      7.98 o 
  -4  19   4       17.33       26.42      7.64 o 
  -3  19   4       47.96       52.32      8.47 o 
  -2  19   4       44.26       49.94     11.66 o 
   0  19   4        4.58       -1.11      8.02 o 
   1  19   4       96.68      124.98     16.84 o 
  -5  20   4        6.44        2.07      7.68 o 
  -4  20   4      260.07      311.29     17.75 o 
  -3  20   4        1.17       -9.40      9.40 o 
  -2  20   4       20.97       28.60      9.84 o 
   1 -20   5        1.42        9.66     10.44 o 
  -2 -19   5        4.31       21.73     10.06 o 
   0 -19   5        0.24       -9.49      9.87 o 
   1 -19   5       98.24      153.64     19.14 o 
   2 -19   5       13.85       17.32      8.05 o 
   3 -19   5        0.43        7.15     10.19 o 
   4 -19   5      157.98      170.23     21.26 o 
  -3 -18   5        4.07        7.25      8.68 o 
  -2 -18   5        0.70        2.49      8.51 o 
  -1 -18   5        0.16       12.06      8.03 o 
   0 -18   5       45.87       52.32      8.51 o 
   1 -18   5      123.87      117.88     16.20 o 
   2 -18   5       34.23       39.22     12.31 o 
   3 -18   5        0.03       -9.60      9.60 o 
   4 -18   5       37.83       43.56     13.44 o 
   5 -18   5       42.63       43.82     13.25 o 
   6 -18   5      138.90      168.36     19.42 o 
  -4 -17   5       22.32       26.68     11.74 o 
  -3 -17   5      244.99      283.63     24.52 o 
  -2 -17   5        8.53       12.81     10.05 o 
  -1 -17   5       46.15       58.17     11.67 o 
   0 -17   5        9.92       -4.27      5.66 o 
   1 -17   5       65.08       69.72      8.74 o 
   2 -17   5      450.74      423.57     28.50 o 
   3 -17   5        8.67       13.10      9.48 o 
   4 -17   5        1.51        7.80     11.09 o 
   5 -17   5       23.67       23.77      9.03 o 
   6 -17   5        6.43       -0.59      7.05 o 
   7 -17   5        2.16       -1.82      7.23 o 
  -4 -16   5       62.39       62.44     13.80 o 
  -3 -16   5      108.02      105.23     15.99 o 
  -2 -16   5       31.38       38.13     11.53 o 
  -1 -16   5        7.39        4.97      7.05 o 
   0 -16   5      161.03      140.11     10.99 o 
   1 -16   5       90.25       92.58     10.11 o 
   2 -16   5       13.17       15.74      8.12 o 
   3 -16   5       67.34       41.92     11.82 o 
   4 -16   5      106.95      135.89     18.03 o 
   5 -16   5        0.59        2.24      8.97 o 
   6 -16   5      103.53      120.38     12.27 o 
   7 -16   5        3.71        3.36      9.61 o 
   8 -16   5        6.20        5.92      9.93 o 
  -5 -15   5       73.40       93.37     17.20 o 
  -4 -15   5       66.12       69.83     14.56 o 
  -3 -15   5      423.95      425.20     28.43 o 
  -2 -15   5       81.47      102.95     14.90 o 
  -1 -15   5      287.74      268.22     20.31 o 
   0 -15   5        0.17        1.62      4.74 o 
   1 -15   5      167.21      164.05     10.91 o 
   2 -15   5        3.89       -6.17      7.48 o 
   3 -15   5        8.54       -9.25      9.99 o 
   4 -15   5      281.07      250.89     22.51 o 
   5 -15   5      129.70      112.89     11.42 o 
   6 -15   5       17.70        4.46      7.07 o 
   7 -15   5      196.57      206.73     24.15 o 
   8 -15   5      243.55      349.69     20.24 o 
  -6 -14   5       52.41       66.96     13.83 o 
  -5 -14   5       25.35       28.31     12.24 o 
  -4 -14   5        4.06        4.06      8.81 o 
  -3 -14   5       52.64       46.31     11.29 o 
  -2 -14   5       26.93       42.28     10.46 o 
  -1 -14   5      346.79      345.04     16.06 o 
   0 -14   5      507.28      511.54     19.09 o 
   1 -14   5      258.45      274.00     13.59 o 
   2 -14   5      472.56      433.97     21.73 o 
   3 -14   5      378.39      371.13     22.72 o 
   4 -14   5       11.35        2.17      7.34 o 
   5 -14   5       35.56       33.40      8.00 o 
   6 -14   5       21.29       30.22      7.78 o 
   7 -14   5       15.84       13.90      8.60 o 
   8 -14   5       22.64       43.70     23.94 o 
   9 -14   5       21.91       13.03      9.65 o 
  -6 -13   5        3.50       -6.09      9.99 o 
  -5 -13   5       19.22        2.44      8.15 o 
  -4 -13   5      152.90      196.48     20.10 o 
  -3 -13   5        2.99       -8.62      8.62 o 
  -2 -13   5        3.13       -3.73      7.98 o 
  -1 -13   5      156.65      173.26     11.34 o 
   0 -13   5        0.63        3.42      5.99 o 
   1 -13   5      470.17      392.31     15.52 o 
   2 -13   5      611.66      592.62     24.27 o 
   3 -13   5       22.51       18.30      4.48 o 
   4 -13   5      385.67      345.48     12.77 o 
   5 -13   5      549.46      443.84     19.72 o 
   6 -13   5      268.10      217.25     14.43 o 
   7 -13   5      253.69      256.17     15.88 o 
   8 -13   5       72.41       79.78     12.75 o 
   9 -13   5      127.45      126.49     12.60 o 
  10 -13   5      226.02      261.49     23.93 o 
  -7 -12   5       21.85       18.15     12.21 o 
  -6 -12   5        5.52        6.19      9.89 o 
  -5 -12   5      377.68      325.23     25.32 o 
  -4 -12   5      112.37       94.89     14.65 o 
  -3 -12   5      367.21      368.86     14.25 o 
  -2 -12   5       65.65       50.01      9.90 o 
  -1 -12   5        1.35        3.39      4.51 o 
   0 -12   5      140.67      148.22      9.73 o 
   1 -12   5       11.44       10.03      4.70 o 
   2 -12   5       22.82       20.77      6.54 o 
   3 -12   5       64.06       47.61     10.44 o 
   4 -12   5      169.64      187.34      9.06 o 
   5 -12   5      102.40      104.53      6.06 o 
   6 -12   5      137.77      136.41     11.59 o 
   7 -12   5      264.38      217.60     25.04 o 
   8 -12   5      489.22      489.36     43.34 o 
   9 -12   5      138.42      160.78     13.75 o 
  10 -12   5       46.90       40.06     11.46 o 
  -7 -11   5       56.95       43.69     13.55 o 
  -6 -11   5        3.21        7.39      8.67 o 
  -5 -11   5       85.24       86.58     14.41 o 
  -4 -11   5      242.71      204.73     10.50 o 
  -3 -11   5       97.84       88.09      6.96 o 
  -2 -11   5       90.17      111.36     12.73 o 
  -1 -11   5      126.24      112.64      8.71 o 
   0 -11   5       78.70       79.38     11.77 o 
   1 -11   5      518.49      527.38     17.16 o 
   2 -11   5     1114.44     1139.42     25.75 o 
   3 -11   5      323.92      289.19     11.38 o 
   4 -11   5        1.32        5.89      3.68 o 
   5 -11   5       42.91       44.58      4.54 o 
   6 -11   5      106.18       64.79     16.56 o 
   7 -11   5      881.72      834.90     27.35 o 
   8 -11   5        9.48        9.80      8.40 o 
   9 -11   5        3.13       -6.19      6.19 o 
  10 -11   5       69.35       50.32      9.20 o 
  -8 -10   5       29.91       37.05     12.97 o 
  -7 -10   5      169.80      146.46     18.59 o 
  -6 -10   5       45.69       52.66     13.30 o 
  -5 -10   5       27.94       13.75      9.31 o 
  -4 -10   5       43.51       34.79      5.04 o 
  -3 -10   5      227.50      236.90     11.42 o 
  -2 -10   5       13.35       12.35      2.67 o 
  -1 -10   5       30.46       29.99      4.79 o 
   0 -10   5        0.06       -1.19      4.72 o 
   1 -10   5       19.69       22.99      6.95 o 
   2 -10   5       21.47       26.87      6.09 o 
   3 -10   5      272.58      252.98     10.39 o 
   4 -10   5      102.00       99.97      6.82 o 
   5 -10   5       23.87       27.29      3.83 o 
   6 -10   5       39.40       34.99      4.26 o 
   7 -10   5       68.81       67.43      8.94 o 
   8 -10   5      131.86      122.31     11.17 o 
   9 -10   5      311.12      266.89     16.51 o 
  10 -10   5        5.20       13.73      8.37 o 
  -8  -9   5       58.93       40.96     12.07 o 
  -7  -9   5        0.80        2.50      8.42 o 
  -6  -9   5      162.27      105.13     14.34 o 
  -5  -9   5      206.22      178.59      9.50 o 
  -4  -9   5      110.70      127.52      7.71 o 
  -3  -9   5       55.82       40.44      3.44 o 
  -2  -9   5      366.57      405.06      9.67 o 
  -1  -9   5       43.55       37.61      3.67 o 
   0  -9   5       54.58       58.47      4.36 o 
   1  -9   5       20.31       23.79      7.75 o 
   2  -9   5      127.64      113.88      7.16 o 
   3  -9   5        0.46        6.41      3.60 o 
   4  -9   5      862.47      807.46     36.64 o 
   5  -9   5      255.02      243.01     11.37 o 
   6  -9   5      118.60      128.84     10.22 o 
   7  -9   5       49.47       21.51      5.76 o 
   8  -9   5       52.28       75.95     14.10 o 
   9  -9   5      386.21      405.63     19.61 o 
  10  -9   5       98.18      109.24     11.55 o 
  -9  -8   5        2.19        3.14      9.53 o 
  -8  -8   5       60.71       69.21     14.48 o 
  -7  -8   5       71.82       57.08     12.18 o 
  -6  -8   5      734.66      684.53     35.15 o 
  -5  -8   5      710.78      750.62     19.82 o 
  -4  -8   5      322.99      286.42      8.99 o 
  -3  -8   5      201.93      197.28      6.31 o 
  -2  -8   5     1124.41     1118.59     17.22 o 
  -1  -8   5        2.30        6.89      2.67 o 
   0  -8   5      120.84      152.30      6.67 o 
   1  -8   5      112.75      113.78      4.66 o 
   2  -8   5      394.07      359.97     11.95 o 
   3  -8   5      117.67      109.79      9.05 o 
   4  -8   5       38.46       37.81      4.08 o 
   5  -8   5        5.24        9.46      5.38 o 
   6  -8   5        7.88        9.31      5.50 o 
   7  -8   5      668.45      649.87     22.20 o 
   8  -8   5      361.03      363.57     17.34 o 
   9  -8   5      159.26      148.84     12.95 o 
  10  -8   5       65.20       66.69     15.75 o 
  -9  -7   5      179.52      173.66     21.31 o 
  -8  -7   5       15.89       17.51     10.40 o 
  -7  -7   5       55.48       50.85     11.92 o 
  -6  -7   5        2.80        2.28      9.15 o 
  -5  -7   5       41.91       40.11      4.73 o 
  -4  -7   5      191.02      199.53      8.61 o 
  -3  -7   5      981.24      992.51     15.44 o 
  -2  -7   5       28.41       31.94      2.94 o 
  -1  -7   5      716.57      657.63     27.39 o 
   0  -7   5      191.42      202.44      6.70 o 
   1  -7   5       34.71       22.67      4.08 o 
   2  -7   5       33.38       47.79      4.72 o 
   3  -7   5        3.58        2.66      2.91 o 
   4  -7   5        1.33       -4.53      7.68 o 
   5  -7   5      151.61      161.42     10.04 o 
   6  -7   5      450.99      440.95     19.63 o 
   7  -7   5      392.61      387.23     16.42 o 
   8  -7   5      311.67      344.32     16.42 o 
   9  -7   5      182.02      188.03     13.14 o 
  10  -7   5       65.63       46.82      7.99 o 
 -10  -6   5       91.82      103.48     17.16 o 
  -9  -6   5       55.78       48.47     13.51 o 
  -8  -6   5       17.73       33.10     11.57 o 
  -7  -6   5       55.29       51.52      6.15 o 
  -6  -6   5        0.20       -1.03      5.73 o 
  -5  -6   5      243.23      223.98      9.45 o 
  -4  -6   5       93.80       96.03     10.08 o 
  -3  -6   5      980.47      950.09     17.83 o 
  -2  -6   5      406.05      411.79      7.70 o 
  -1  -6   5        1.15        6.36      3.96 o 
   0  -6   5        1.69        5.21      1.82 o 
   1  -6   5      522.83      491.00     13.45 o 
   2  -6   5      297.37      308.13     10.30 o 
   3  -6   5      476.18      465.52     20.28 o 
   4  -6   5      111.34       98.46      7.14 o 
   5  -6   5        0.00       -0.11      4.42 o 
   6  -6   5       60.95       47.41      6.47 o 
   7  -6   5      108.39      128.28     14.81 o 
   8  -6   5      397.91      391.42     16.97 o 
   9  -6   5        8.61       11.45      4.62 o 
  10  -6   5        0.00       -7.49     10.33 o 
 -10  -5   5        0.81       -4.68      9.95 o 
  -9  -5   5        0.09        4.44      9.06 o 
  -8  -5   5        3.33       -0.51      8.11 o 
  -7  -5   5       44.16       37.21      5.40 o 
  -6  -5   5       11.46        6.95      3.33 o 
  -5  -5   5      100.13      110.18      6.57 o 
  -4  -5   5       25.83       35.27      3.83 o 
  -3  -5   5       43.18       37.98      5.30 o 
  -2  -5   5      780.58      768.68     10.65 o 
  -1  -5   5     2990.79     2991.30     34.20 o 
   0  -5   5      211.13      234.86      6.26 o 
   1  -5   5     1413.90     1413.85     20.63 o 
   2  -5   5       82.20       85.59      5.85 o 
   3  -5   5      439.04      420.46     18.23 o 
   4  -5   5       49.99       53.71     10.01 o 
   5  -5   5       19.80       11.18      4.90 o 
   6  -5   5       73.68       90.38     15.63 o 
   7  -5   5       59.97       72.51      7.40 o 
   8  -5   5       47.86       67.25      6.71 o 
   9  -5   5        9.82       21.18      6.44 o 
  10  -5   5        7.23        7.89      9.36 o 
 -10  -4   5        0.58        1.47     10.41 o 
  -9  -4   5        1.83       18.41      9.52 o 
  -8  -4   5      153.11      152.38     10.10 o 
  -7  -4   5      120.48      114.39      7.99 o 
  -6  -4   5       70.74       79.18      6.23 o 
  -5  -4   5      287.35      309.12     14.67 o 
  -4  -4   5      487.77      492.02     12.87 o 
  -3  -4   5     1356.00     1449.65     23.09 o 
  -2  -4   5      246.17      217.35     13.27 o 
  -1  -4   5     2146.91     2299.06     53.82 o 
   0  -4   5      183.76      174.37      5.11 o 
   1  -4   5     2123.62     2060.60     26.29 o 
   2  -4   5      246.20      224.52      8.44 o 
   3  -4   5      168.78      159.25      6.51 o 
   4  -4   5      140.01      131.50     17.49 o 
   5  -4   5      138.92      151.41     11.05 o 
   6  -4   5      511.59      544.05     25.03 o 
   7  -4   5       63.62       73.25      8.65 o 
   8  -4   5        6.25       17.81      5.74 o 
   9  -4   5       76.38       76.11      8.37 o 
  10  -4   5       26.60       20.48     10.22 o 
 -11  -3   5      158.09      128.96     17.48 o 
 -10  -3   5      181.06      196.02     18.61 o 
  -9  -3   5      123.82       75.70     12.82 o 
  -8  -3   5       32.11       29.31     10.09 o 
  -7  -3   5       22.59       19.40      4.78 o 
  -6  -3   5        0.02        2.30      3.20 o 
  -5  -3   5       21.31       26.10      6.04 o 
  -4  -3   5      535.91      629.55     20.49 o 
  -3  -3   5       65.91       89.95      3.80 o 
  -2  -3   5       21.87       14.62      3.99 o 
  -1  -3   5       28.53       41.47      3.43 o 
   0  -3   5      276.34      227.99      8.20 o 
   1  -3   5    13554.30    13731.53    229.54 o 
   2  -3   5      891.55      888.21     21.14 o 
   3  -3   5       16.19       10.23      2.45 o 
   4  -3   5      206.44      227.47      7.21 o 
   5  -3   5      147.07      144.93      7.95 o 
   6  -3   5       22.37       30.12      4.55 o 
   7  -3   5      184.83      185.46     10.65 o 
   8  -3   5      622.91      642.42     28.21 o 
   9  -3   5       25.91       43.33     11.34 o 
  10  -3   5       36.42       51.43     13.10 o 
 -11  -2   5        3.26       -3.59      9.45 o 
 -10  -2   5      133.66      112.91     10.85 o 
  -9  -2   5      318.51      335.05     16.21 o 
  -8  -2   5      249.48      250.03     22.16 o 
  -7  -2   5       68.99       77.19     11.09 o 
  -6  -2   5      174.19      185.05      9.11 o 
  -5  -2   5      515.81      558.08     22.17 o 
  -4  -2   5     2007.31     2106.03     32.91 o 
  -3  -2   5      402.41      483.09      8.93 o 
  -2  -2   5      287.43      238.17     15.51 o 
  -1  -2   5       48.89       45.68      4.18 o 
   0  -2   5       42.52       48.17      2.97 o 
   1  -2   5        0.34        3.47      2.21 o 
   2  -2   5     1097.96     1130.58     13.98 o 
   3  -2   5      478.76      427.66      8.01 o 
   4  -2   5        2.96        3.92      1.90 o 
   5  -2   5      291.22      255.99      7.07 o 
   6  -2   5       15.97       13.14      3.43 o 
   7  -2   5      269.70      271.26     12.23 o 
   8  -2   5        3.88        9.66      4.38 o 
   9  -2   5      294.41      288.58     24.08 o 
  10  -2   5       47.27       26.78     11.71 o 
 -11  -1   5      116.43      102.09     23.08 o 
 -10  -1   5        6.85        6.86      8.53 o 
  -9  -1   5      346.38      329.77     20.37 o 
  -8  -1   5      582.48      568.65     26.45 o 
  -7  -1   5      350.04      346.37     19.84 o 
  -6  -1   5       20.60       15.43      6.52 o 
  -5  -1   5      101.77      125.36     11.13 o 
  -4  -1   5      250.76      260.00     14.56 o 
  -3  -1   5     1733.36     1886.54     30.97 o 
  -2  -1   5      315.55      340.28     12.68 o 
  -1  -1   5     1790.41     1646.44     18.68 o 
   0  -1   5      744.54      723.44     10.50 o 
   1  -1   5       15.77       16.02      2.25 o 
   2  -1   5        0.84        0.45      1.60 o 
   3  -1   5        0.13        2.45      1.64 o 
   4  -1   5      145.91      163.31      4.98 o 
   5  -1   5        7.92       14.47      3.31 o 
   6  -1   5       40.00       45.73      6.00 o 
   7  -1   5      463.58      495.85     16.39 o 
   8  -1   5       54.48       34.13     10.24 o 
   9  -1   5      294.97      283.45     23.58 o 
  10  -1   5       25.87       35.01     12.08 o 
 -11   0   5       21.52       21.51     14.37 o 
 -10   0   5        0.07        4.77      4.02 o 
  -9   0   5      335.98      314.10     12.17 o 
  -8   0   5       39.74       35.64      6.31 o 
  -7   0   5      211.67      197.92     15.40 o 
  -6   0   5      773.73      756.14     28.49 o 
  -5   0   5     2962.48     3032.34     67.25 o 
  -4   0   5       79.70       76.62      6.07 o 
  -3   0   5       23.06       19.00      2.38 o 
  -2   0   5       75.67       73.52      4.04 o 
  -1   0   5     2538.25     2559.78     28.12 o 
   0   0   5       68.46       57.49      3.80 o 
   1   0   5      301.87      262.42      4.79 o 
   2   0   5      871.94      870.25      9.89 o 
   3   0   5     1958.76     2079.53     19.81 o 
   4   0   5     1012.17     1093.46     27.41 o 
   5   0   5       94.32      115.52      6.59 o 
   6   0   5       37.40       47.52      4.95 o 
   7   0   5        0.00        4.36      3.67 o 
   8   0   5       27.41       22.34      9.86 o 
   9   0   5      201.30      204.05     20.30 o 
  10   0   5      208.30      195.56     21.24 o 
 -11   1   5       24.12       19.92      9.70 o 
 -10   1   5       42.22       58.72      6.69 o 
  -9   1   5       66.19       77.71      6.64 o 
  -8   1   5        2.32       -0.01      4.66 o 
  -7   1   5      198.67      246.99     12.11 o 
  -6   1   5      421.99      454.37     20.47 o 
  -5   1   5      277.64      260.99     14.14 o 
  -4   1   5      208.31      219.62     13.24 o 
  -3   1   5      797.88      818.01     11.27 o 
  -2   1   5     1013.54      990.65     13.69 o 
  -1   1   5     5307.19     5225.06     65.49 o 
   0   1   5      194.38      196.19      6.79 o 
   1   1   5      129.02      136.44      5.88 o 
   2   1   5       40.31       26.93      3.35 o 
   3   1   5      465.92      558.76      9.32 o 
   4   1   5       92.20      102.04      4.17 o 
   5   1   5      146.39      143.41      6.64 o 
   6   1   5        7.95        4.36      3.02 o 
   7   1   5      180.46      144.12     15.49 o 
   8   1   5       58.32       59.42     12.13 o 
   9   1   5       15.99       11.57      9.68 o 
  10   1   5        8.25       20.60     11.94 o 
 -11   2   5      147.65      116.36     16.33 o 
 -10   2   5       87.34       70.71      6.89 o 
  -9   2   5       49.45       47.60      6.81 o 
  -8   2   5        0.62       -4.09      4.42 o 
  -7   2   5      456.03      455.35     16.09 o 
  -6   2   5      769.95      758.23     19.81 o 
  -5   2   5     1330.81     1406.57     25.40 o 
  -4   2   5     2527.77     2640.83     51.08 o 
  -3   2   5      107.69      125.65      3.93 o 
  -2   2   5     4981.38     4675.86     42.54 o 
  -1   2   5      434.92      432.47     10.82 o 
   0   2   5     1201.03     1207.80     54.64 o 
   1   2   5     1230.29     1246.09     32.78 o 
   2   2   5     2231.07     2167.14     54.24 o 
   3   2   5      135.87      161.04      9.46 o 
   4   2   5        5.35        2.06      2.64 o 
   5   2   5      102.32      110.26      5.61 o 
   6   2   5       41.37       33.70      3.88 o 
   7   2   5        1.19        4.70      7.82 o 
   8   2   5        0.03        5.36      8.02 o 
   9   2   5        2.54       -0.88      8.12 o 
  10   2   5       18.95       31.55     12.19 o 
 -12   3   5       41.94       58.72     12.69 o 
 -11   3   5      278.32      279.73     16.24 o 
 -10   3   5       18.13       42.99     11.42 o 
  -9   3   5       18.91        8.38      4.90 o 
  -8   3   5      188.58      179.61     27.44 o 
  -7   3   5      776.56      802.08     21.28 o 
  -6   3   5      636.03      607.55     16.90 o 
  -5   3   5      993.57      977.95     16.45 o 
  -4   3   5      434.74      423.66      8.55 o 
  -3   3   5      770.52      917.13     12.62 o 
  -2   3   5    10700.65    10698.01     82.13 o 
  -1   3   5     3253.55     3134.77     30.11 o 
   0   3   5     3507.95     3266.29     37.35 o 
   1   3   5     1818.60     1988.97     30.78 o 
   2   3   5      573.57      603.46     21.85 o 
   3   3   5        4.88        9.22      6.75 o 
   4   3   5      981.22      902.93     18.31 o 
   5   3   5      243.05      269.43      8.05 o 
   6   3   5      220.72      237.54     16.11 o 
   7   3   5      147.19      152.61     16.34 o 
   8   3   5        4.78        5.20      9.05 o 
   9   3   5       99.41       88.44     14.69 o 
  10   3   5        7.99       11.40      9.27 o 
 -12   4   5       20.38       12.84      8.36 o 
 -11   4   5       48.02       51.67     13.38 o 
 -10   4   5       22.68       16.04      9.85 o 
  -9   4   5      619.90      552.64     19.15 o 
  -8   4   5       10.69       16.71      8.45 o 
  -7   4   5       11.50       10.85      4.08 o 
  -6   4   5      579.94      622.37     12.81 o 
  -5   4   5      510.53      581.12     11.41 o 
  -4   4   5       11.94        8.36      2.38 o 
  -3   4   5        0.14        3.05      1.73 o 
  -2   4   5      129.20      136.95      4.79 o 
  -1   4   5      176.07      169.10      4.55 o 
   0   4   5      704.27      625.87     11.29 o 
   1   4   5      610.76      650.32     18.11 o 
   2   4   5       66.04       80.14      9.71 o 
   3   4   5        0.04        1.72      2.58 o 
   4   4   5        0.10        3.60      6.29 o 
   5   4   5        5.10        6.08      1.90 o 
   6   4   5      150.70      150.15     15.80 o 
   7   4   5       92.38       90.56     12.73 o 
   8   4   5       52.32       54.53     12.22 o 
   9   4   5       22.11       20.07      9.65 o 
  10   4   5       29.79       57.79     13.01 o 
 -12   5   5       72.15       71.12     14.92 o 
 -11   5   5      117.30       65.92     13.23 o 
 -10   5   5       31.46       17.59      9.30 o 
  -9   5   5      898.38      951.83     41.50 o 
  -8   5   5       88.74       93.88      7.41 o 
  -7   5   5       22.18       28.08      4.30 o 
  -6   5   5       11.94       16.69      4.21 o 
  -5   5   5      368.83      332.71      8.88 o 
  -4   5   5      343.51      391.27      8.93 o 
  -3   5   5     8551.01     9112.38     80.19 o 
  -2   5   5      292.07      263.18      7.76 o 
  -1   5   5      754.89      827.52     13.73 o 
   0   5   5     1220.91     1438.86     21.21 o 
   1   5   5      735.41      716.72     10.85 o 
   2   5   5      878.72      902.17     16.68 o 
   3   5   5      420.55      489.45     23.34 o 
   4   5   5      316.00      310.57     19.56 o 
   5   5   5      119.50      135.99     14.54 o 
   6   5   5      448.90      431.11     25.70 o 
   7   5   5       11.31        7.26      8.67 o 
   8   5   5       33.62       31.36     10.92 o 
   9   5   5        9.13       -2.03      9.65 o 
 -11   6   5      122.00       94.63     15.93 o 
 -10   6   5       16.54       24.67      9.49 o 
  -9   6   5      580.09      610.26     33.08 o 
  -8   6   5       71.24       70.25      6.11 o 
  -7   6   5     1472.32     1558.64     29.53 o 
  -6   6   5        4.99        2.55      2.28 o 
  -5   6   5      123.80      135.43      5.19 o 
  -4   6   5        0.58       -0.44      1.88 o 
  -3   6   5       86.85       95.17      3.88 o 
  -2   6   5      354.69      369.12      8.05 o 
  -1   6   5     3456.53     3641.92     36.43 o 
   0   6   5       36.26       42.61      2.87 o 
   1   6   5       69.01       68.78      3.36 o 
   2   6   5     1344.15     1409.63     23.52 o 
   3   6   5      309.00      307.50      7.68 o 
   4   6   5      200.27      192.26      4.12 o 
   5   6   5      147.80      124.53     13.98 o 
   6   6   5        7.29       14.51      8.26 o 
   7   6   5        9.04       55.67     12.60 o 
   8   6   5      459.49      414.07     28.28 o 
   9   6   5        2.24       -5.97      9.41 o 
 -11   7   5        0.21       -9.24      9.24 o 
 -10   7   5       13.83        5.24      9.49 o 
  -9   7   5      465.93      441.38     28.31 o 
  -8   7   5      372.07      341.18     23.91 o 
  -7   7   5     2768.26     2716.20     56.84 o 
  -6   7   5        0.24        2.96      2.32 o 
  -5   7   5      814.59      725.26     20.38 o 
  -4   7   5      239.92      263.16      6.37 o 
  -3   7   5       23.97       27.30      2.39 o 
  -2   7   5      553.08      604.78     10.42 o 
  -1   7   5      933.57     1059.26     15.05 o 
   0   7   5       24.80       44.87      3.95 o 
   1   7   5       45.55       50.90      3.29 o 
   2   7   5        6.92        4.90      3.81 o 
   3   7   5      125.30      136.56      7.79 o 
   4   7   5        1.32        0.18      7.23 o 
   5   7   5        8.12        3.06      7.34 o 
   6   7   5       46.23       27.85      8.66 o 
   7   7   5      154.87      115.08     15.51 o 
   8   7   5      142.00      175.66     19.55 o 
   9   7   5       13.57       -2.39     10.43 o 
 -11   8   5        3.14       44.15     12.33 o 
 -10   8   5        4.51        8.28      7.47 o 
  -9   8   5       32.49       38.07     11.63 o 
  -8   8   5       41.33       41.43     14.54 o 
  -7   8   5     1972.10     1932.37     42.10 o 
  -6   8   5      729.02      792.77     30.98 o 
  -5   8   5      223.74      206.46     11.34 o 
  -4   8   5      149.17      114.58     12.00 o 
  -3   8   5      326.36      282.10      6.84 o 
  -2   8   5      655.74      660.97     15.53 o 
  -1   8   5        2.84        0.02      2.97 o 
   0   8   5        3.24        6.80      2.32 o 
   1   8   5     2594.69     2612.49     33.00 o 
   2   8   5      221.95      250.21      8.97 o 
   3   8   5      522.37      563.22     13.65 o 
   4   8   5      142.95      104.79     12.89 o 
   5   8   5       11.69       23.64      9.40 o 
   6   8   5        5.01        0.68      8.14 o 
   7   8   5       36.40       42.83     12.37 o 
   8   8   5       21.10        9.71      9.76 o 
 -11   9   5      135.73      158.64     20.05 o 
 -10   9   5      126.90      119.54     17.28 o 
  -9   9   5      229.55      251.37     22.58 o 
  -8   9   5       40.41       34.24      9.90 o 
  -7   9   5      255.17      245.33     14.89 o 
  -6   9   5        0.03        1.31      5.52 o 
  -5   9   5     5902.93     5734.19     85.60 o 
  -4   9   5        1.05        1.75      5.25 o 
  -3   9   5      138.17      128.18      4.84 o 
  -2   9   5        9.44       19.37      3.24 o 
  -1   9   5      116.10      125.85      9.32 o 
   0   9   5      106.52      130.56      8.03 o 
   1   9   5       84.37      100.97      5.09 o 
   2   9   5        3.27        7.61      2.78 o 
   3   9   5       31.14       46.94     10.81 o 
   4   9   5       38.04       32.44      9.80 o 
   5   9   5        3.23       20.90      9.33 o 
   6   9   5        0.80       -4.20      7.69 o 
   7   9   5        0.15        0.31      8.53 o 
   8   9   5        0.52       -4.75      8.65 o 
 -11  10   5        1.20       35.85     14.32 o 
 -10  10   5       47.48       48.26     14.46 o 
  -9  10   5      396.18      409.88     20.25 o 
  -8  10   5       98.26      105.32     12.19 o 
  -7  10   5      229.78      212.50     13.79 o 
  -6  10   5       87.41       99.98      9.44 o 
  -5  10   5     3713.35     3648.76     61.66 o 
  -4  10   5     1007.79      985.50     24.96 o 
  -3  10   5      371.57      345.45      9.95 o 
  -2  10   5      470.77      411.44     10.93 o 
  -1  10   5     1292.76     1282.87     28.53 o 
   0  10   5      451.24      402.61     23.43 o 
   1  10   5     1119.65     1114.94     24.96 o 
   2  10   5        5.30       13.41      9.16 o 
   3  10   5     2120.04     2102.50     63.45 o 
   4  10   5        0.43        5.15      7.69 o 
   5  10   5      234.18      200.13     18.86 o 
   6  10   5        1.56       -7.85      8.22 o 
   7  10   5        3.84       12.51     10.02 o 
   8  10   5       37.20       30.67     10.31 o 
 -10  11   5        0.26       -1.98      8.47 o 
  -9  11   5       50.02       52.78      9.50 o 
  -8  11   5       48.64       68.91      9.51 o 
  -7  11   5        3.09       -1.04      5.92 o 
  -6  11   5      897.37      902.58     27.03 o 
  -5  11   5      121.02      106.00      9.33 o 
  -4  11   5       23.91       22.48      5.76 o 
  -3  11   5     6295.38     6215.94     61.58 o 
  -2  11   5       50.92       39.03      4.25 o 
  -1  11   5     1532.30     1458.53     56.49 o 
   0  11   5      268.47      229.85     13.97 o 
   1  11   5     1184.64     1269.86     28.10 o 
   2  11   5       95.27       81.77     12.47 o 
   3  11   5      596.40      567.57     30.35 o 
   4  11   5      419.94      455.89     28.35 o 
   5  11   5      254.15      219.86     20.66 o 
   6  11   5        0.03       -7.36      9.13 o 
   7  11   5        9.46       23.33     10.14 o 
 -10  12   5        3.31       14.65      8.19 o 
  -9  12   5       72.32       79.60     10.12 o 
  -8  12   5      202.64      232.21     15.06 o 
  -7  12   5      225.87      234.39     14.54 o 
  -6  12   5      377.32      386.46     17.76 o 
  -5  12   5       66.75       67.29      7.99 o 
  -4  12   5     1374.02     1331.36     31.75 o 
  -3  12   5     2292.39     2334.27     43.90 o 
  -2  12   5      409.83      383.14     15.87 o 
  -1  12   5     3008.84     2956.89     52.48 o 
   0  12   5       44.77       28.46     10.44 o 
   1  12   5       83.55       75.02      7.03 o 
   2  12   5        2.51       -2.16      6.64 o 
   3  12   5       16.21       13.30      8.09 o 
   4  12   5       72.00       82.85     13.55 o 
   5  12   5       10.96       10.97      8.16 o 
   6  12   5      104.22       70.73     13.85 o 
 -10  13   5       36.76       39.05     13.69 o 
  -9  13   5       20.48       44.58      9.05 o 
  -8  13   5       14.24       11.99      7.08 o 
  -7  13   5       58.98       60.72      9.11 o 
  -6  13   5        0.00       -1.05      5.46 o 
  -5  13   5       50.95       67.13      8.32 o 
  -4  13   5      145.34      130.07     10.15 o 
  -3  13   5      507.97      507.38     18.24 o 
  -2  13   5      915.33      897.96     26.58 o 
  -1  13   5     2887.03     2951.89     53.89 o 
   0  13   5      711.80      732.93     22.34 o 
   1  13   5      126.47      144.53      9.67 o 
   2  13   5        3.60       -0.67      7.36 o 
   3  13   5       98.84       89.78     14.07 o 
   4  13   5        0.04       -7.87      7.87 o 
   5  13   5        0.18        0.82      8.50 o 
   6  13   5       17.49       20.03     10.43 o 
  -9  14   5       51.45       50.44     11.90 o 
  -8  14   5       14.31       12.06      7.13 o 
  -7  14   5       10.75       11.58      9.54 o 
  -6  14   5       39.30       31.54      7.63 o 
  -5  14   5       22.01       32.16      6.49 o 
  -4  14   5        8.91        4.23      8.71 o 
  -3  14   5      181.56      184.51     11.46 o 
  -2  14   5      210.99      193.73     12.19 o 
  -1  14   5      100.93      102.07     12.41 o 
   0  14   5       23.43        8.19      8.63 o 
   1  14   5     1540.08     1601.76     64.37 o 
   2  14   5       98.27      106.05     14.91 o 
   3  14   5       10.40        7.00      9.24 o 
   4  14   5        0.72       -3.50      8.45 o 
   5  14   5       71.33       47.23     11.94 o 
  -9  15   5       67.90       82.51     16.84 o 
  -8  15   5       54.25       54.05      9.62 o 
  -7  15   5      137.17      161.16     18.50 o 
  -6  15   5       56.58       56.19      9.95 o 
  -5  15   5       86.33       94.37      9.68 o 
  -4  15   5       24.76       33.68     15.69 o 
  -3  15   5       35.49       41.41     24.67 o 
  -2  15   5      133.97      156.86     18.70 o 
  -1  15   5        2.95        4.31      8.66 o 
   0  15   5      421.61      417.87     17.82 o 
   1  15   5       88.23       98.63     15.34 o 
   2  15   5      147.99      128.44     16.43 o 
   3  15   5       47.22       26.06     10.28 o 
   4  15   5      136.25      139.66     18.21 o 
   5  15   5       42.08       43.27     11.65 o 
  -8  16   5       57.98       48.98      8.83 o 
  -7  16   5       77.11       90.94     11.15 o 
  -6  16   5       14.52       15.06     13.39 o 
  -5  16   5      132.43      125.17     11.30 o 
  -4  16   5       13.12        0.19      5.49 o 
  -3  16   5        4.39        5.17      5.35 o 
  -2  16   5      219.75      226.67     14.19 o 
  -1  16   5       27.38       29.40      6.78 o 
   0  16   5     1122.62     1116.90     31.23 o 
   1  16   5       85.38       70.56     14.31 o 
   2  16   5       25.67       22.11     10.37 o 
   3  16   5       20.33       21.67     10.01 o 
   4  16   5        9.24        3.56      9.20 o 
  -8  17   5       84.60       86.16     15.10 o 
  -7  17   5        6.29       15.82     19.06 o 
  -6  17   5       24.66        9.10      9.25 o 
  -5  17   5        0.61        2.64      5.77 o 
  -4  17   5      178.35      156.11     12.33 o 
  -3  17   5       16.20       18.71      5.97 o 
  -2  17   5       20.35       21.64      9.14 o 
  -1  17   5       65.76       73.30      9.16 o 
   0  17   5        1.40       16.39      9.81 o 
   1  17   5       37.55       68.99     14.82 o 
   2  17   5      912.68      926.79     44.99 o 
   3  17   5        0.00       16.73     10.66 o 
  -7  18   5       68.39       97.16     15.76 o 
  -6  18   5       40.17       36.19      8.62 o 
  -5  18   5       73.78       86.31     10.49 o 
  -4  18   5       55.23       64.20      9.26 o 
  -3  18   5       63.97       65.86      8.93 o 
  -2  18   5       54.37       84.76     13.82 o 
  -1  18   5        0.42       -3.14      8.39 o 
   0  18   5      202.22      185.24     21.40 o 
   1  18   5       27.20       31.91     11.56 o 
   2  18   5       87.04       65.28     13.51 o 
  -6  19   5       11.13        8.08      9.18 o 
  -5  19   5       99.06      111.09     12.21 o 
  -4  19   5        9.83       21.96      8.18 o 
  -3  19   5        5.42        6.06      8.91 o 
  -2  19   5       12.76        9.90      7.43 o 
  -1  19   5        6.94       17.08      9.61 o 
   0  19   5        2.93       -3.61      9.15 o 
  -4  20   5       14.62       28.26     10.86 o 
  -3  20   5       14.60        9.72      7.69 o 
  -2 -19   6      154.86      133.84     16.36 o 
   1 -19   6       32.70       29.03     11.24 o 
   2 -19   6        7.98        6.22     10.57 o 
   3 -19   6       67.84       96.20     16.81 o 
   4 -19   6        7.97       15.70     13.08 o 
  -3 -18   6        1.84      -11.78     11.78 o 
  -2 -18   6        3.05        3.49      8.18 o 
  -1 -18   6       11.48       23.74     10.80 o 
   0 -18   6       22.26       35.10      7.17 o 
   1 -18   6      129.81      111.29     17.38 o 
   2 -18   6       27.07       35.82     12.38 o 
   3 -18   6       54.24       77.47     16.08 o 
   4 -18   6       43.98       44.89     13.39 o 
   5 -18   6        1.72        0.91      9.72 o 
  -4 -17   6       28.59       38.77     11.78 o 
  -3 -17   6        5.95        1.07      8.69 o 
  -2 -17   6      149.73      112.88     15.77 o 
  -1 -17   6        0.07        1.78      8.27 o 
   0 -17   6       71.97       68.93      9.06 o 
   1 -17   6        0.31       -0.18      5.04 o 
   2 -17   6       71.75       59.57     13.82 o 
   3 -17   6      213.84      200.14     20.57 o 
   4 -17   6       41.05       22.52     11.51 o 
   5 -17   6       40.37       61.18     13.68 o 
   6 -17   6        0.04       -3.85      6.93 o 
   7 -17   6       15.88       62.35     15.19 o 
  -4 -16   6       11.52       25.61     12.20 o 
  -3 -16   6       20.70       34.54     11.12 o 
  -2 -16   6       44.84       20.10      9.59 o 
  -1 -16   6        0.00       -6.58      6.62 o 
   0 -16   6        0.79        6.55      5.57 o 
   1 -16   6       42.86       54.51      7.48 o 
   2 -16   6        4.24        7.20      5.27 o 
   3 -16   6      435.87      431.48     29.21 o 
   4 -16   6       56.08       60.89     13.67 o 
   5 -16   6        9.13       17.03     11.98 o 
   6 -16   6       57.65       90.97     14.01 o 
   7 -16   6       13.71       24.41     15.97 o 
   8 -16   6       11.61       -3.77     11.32 o 
  -5 -15   6        3.44       -7.41      8.87 o 
  -4 -15   6       56.97       48.17     12.12 o 
  -3 -15   6       26.02       32.28      9.57 o 
  -2 -15   6       33.53       40.93     11.21 o 
  -1 -15   6      293.05      287.82     21.10 o 
   0 -15   6      171.26      158.14     11.44 o 
   1 -15   6        1.91       12.09      8.82 o 
   2 -15   6        2.52       -0.37      4.40 o 
   3 -15   6       44.55       68.61      7.13 o 
   4 -15   6       85.85       79.92     13.66 o 
   5 -15   6      118.34       98.25     15.24 o 
   6 -15   6      246.85      247.33     15.99 o 
   7 -15   6       25.56       17.36      6.64 o 
   8 -15   6      169.48      175.96     16.42 o 
  -5 -14   6        7.94       14.30      9.63 o 
  -4 -14   6      255.86      255.98     23.46 o 
  -3 -14   6      248.96      213.85     19.89 o 
  -2 -14   6       11.03       19.78      8.56 o 
  -1 -14   6        2.88       -5.66      7.10 o 
   0 -14   6      211.72      205.59     12.48 o 
   1 -14   6       11.20        7.90      8.82 o 
   2 -14   6       44.00       32.00      5.47 o 
   3 -14   6       42.30       21.28      4.94 o 
   4 -14   6       59.52       34.53     10.36 o 
   5 -14   6      579.96      501.30     21.38 o 
   6 -14   6        0.04        5.98      6.99 o 
   7 -14   6       32.65       29.30      7.89 o 
   8 -14   6      166.73      132.06     12.63 o 
   9 -14   6        0.12       12.86     11.15 o 
  -6 -13   6       24.76       59.14     14.46 o 
  -5 -13   6       77.85       72.43     13.54 o 
  -4 -13   6       72.89       57.24     13.07 o 
  -3 -13   6       83.33       73.38     13.05 o 
  -2 -13   6      421.60      401.62     24.90 o 
  -1 -13   6      126.21      119.10     13.57 o 
   0 -13   6      248.51      247.48     12.91 o 
   1 -13   6     1188.19     1199.60     29.26 o 
   2 -13   6        2.74       -2.42      8.13 o 
   3 -13   6      164.81      163.70     10.45 o 
   4 -13   6       91.62       90.33     11.49 o 
   5 -13   6        3.63        0.83      9.93 o 
   6 -13   6       81.76       82.63     10.06 o 
   7 -13   6      220.98      171.91     22.97 o 
   8 -13   6      116.10      122.81     15.94 o 
   9 -13   6        1.31       -1.60      8.21 o 
  10 -13   6       42.40       46.41     13.32 o 
  -7 -12   6        0.50        4.91     10.96 o 
  -6 -12   6       22.70       -9.24      9.24 o 
  -5 -12   6       24.42       20.10      9.85 o 
  -4 -12   6       47.97       44.98     11.68 o 
  -3 -12   6        1.30       -6.82      9.34 o 
  -2 -12   6       86.87       89.33     12.65 o 
  -1 -12   6        0.66        0.12      6.39 o 
   0 -12   6       25.47       28.41      5.72 o 
   1 -12   6      214.15      202.32     19.67 o 
   2 -12   6      690.86      790.74     21.85 o 
   3 -12   6     2407.16     2195.46     43.66 o 
   4 -12   6      226.80      204.41     10.26 o 
   5 -12   6      901.06      830.51     18.48 o 
   6 -12   6       22.87       26.97     13.17 o 
   7 -12   6      225.96      205.84     14.18 o 
   8 -12   6      140.29      146.44     12.51 o 
   9 -12   6        7.22        5.62      6.22 o 
  10 -12   6      173.04      163.13     18.94 o 
  -7 -11   6       87.25       96.93     17.02 o 
  -6 -11   6        1.62       -3.47      9.46 o 
  -5 -11   6      318.15      351.56     26.09 o 
  -4 -11   6       41.61       46.77     11.03 o 
  -3 -11   6      383.25      361.60     23.62 o 
  -2 -11   6       20.27       26.35      9.17 o 
  -1 -11   6       53.49       54.85      7.33 o 
   0 -11   6      413.58      398.55     15.45 o 
   1 -11   6      601.38      623.53     19.08 o 
   2 -11   6      122.27      124.19      8.53 o 
   3 -11   6      116.78      129.14     10.66 o 
   4 -11   6       48.26       54.22      5.82 o 
   5 -11   6       66.59       53.81      5.00 o 
   6 -11   6      273.03      270.33     15.08 o 
   7 -11   6       29.14       22.61      7.38 o 
   8 -11   6        3.01        8.38     10.34 o 
   9 -11   6      125.04      137.30     12.86 o 
  10 -11   6        0.43       -9.35      9.35 o 
  -8 -10   6        0.05       17.38     12.75 o 
  -7 -10   6        0.30        4.24      9.94 o 
  -6 -10   6       12.00       17.23     10.43 o 
  -5 -10   6      236.94      263.84     22.02 o 
  -4 -10   6      100.40       97.93     13.34 o 
  -3 -10   6      784.55      828.19     19.77 o 
  -2 -10   6       14.98       12.07      3.38 o 
  -1 -10   6      300.10      313.91     11.46 o 
   0 -10   6        9.17        9.06      4.40 o 
   1 -10   6       13.09       19.99      4.59 o 
   2 -10   6      852.26      816.09     20.85 o 
   3 -10   6        0.86       -0.47      3.22 o 
   4 -10   6      194.14      257.99     10.94 o 
   5 -10   6     1424.11     1343.14     24.22 o 
   6 -10   6       21.03       29.03      4.29 o 
   7 -10   6      500.59      457.67     19.51 o 
   8 -10   6      277.22      253.43     15.30 o 
   9 -10   6       71.96       55.86      8.74 o 
  10 -10   6        0.13        3.84      6.67 o 
  -8  -9   6       15.00       -1.30     10.04 o 
  -7  -9   6      124.43      132.21     17.53 o 
  -6  -9   6      121.35       79.63     13.63 o 
  -5  -9   6      353.48      283.75     22.20 o 
  -4  -9   6      226.77      204.80      8.92 o 
  -3  -9   6      457.13      484.69     10.21 o 
  -2  -9   6        1.63        4.39      2.88 o 
  -1  -9   6      323.02      317.84     10.79 o 
   0  -9   6      242.99      295.22      9.09 o 
   1  -9   6       19.01       25.08      4.85 o 
   2  -9   6      314.78      311.05     11.94 o 
   3  -9   6      948.66      937.20     29.45 o 
   4  -9   6      744.86      731.40     18.93 o 
   5  -9   6      303.11      299.40     10.22 o 
   6  -9   6       18.61       18.25      5.96 o 
   7  -9   6      159.37      145.55     11.35 o 
   8  -9   6       27.28       16.50     11.93 o 
   9  -9   6      489.92      484.32     26.63 o 
  10  -9   6        8.53        7.93      6.10 o 
  -9  -8   6      100.21      103.74     17.40 o 
  -8  -8   6      345.25      330.22     27.25 o 
  -7  -8   6       10.27       20.44      9.85 o 
  -6  -8   6       64.49       66.63     12.88 o 
  -5  -8   6      369.32      328.50     11.59 o 
  -4  -8   6       34.97       42.57      4.29 o 
  -3  -8   6       95.87      112.98      4.38 o 
  -2  -8   6        0.26        0.63      2.26 o 
  -1  -8   6       27.94       16.38      3.27 o 
   0  -8   6      343.69      334.47      9.24 o 
   1  -8   6      521.08      511.14     15.43 o 
   2  -8   6        2.12        7.78      5.58 o 
   3  -8   6      357.36      334.83     12.01 o 
   4  -8   6       68.69       65.75      5.02 o 
   5  -8   6      294.58      315.81     16.37 o 
   6  -8   6       61.14       67.67      7.79 o 
   7  -8   6      231.95      221.12     22.42 o 
   8  -8   6       11.17       14.72      7.56 o 
   9  -8   6       18.45       27.77      7.11 o 
  10  -8   6       49.88       55.72      9.93 o 
  -9  -7   6       10.45       -5.28      9.28 o 
  -8  -7   6        1.15       16.95     11.83 o 
  -7  -7   6        0.12       -8.38      8.38 o 
  -6  -7   6      316.28      289.37     22.09 o 
  -5  -7   6        9.36        6.05      3.13 o 
  -4  -7   6       88.83       96.20      5.89 o 
  -3  -7   6       94.11       87.74      3.49 o 
  -2  -7   6      352.23      308.90      8.78 o 
  -1  -7   6      243.70      246.79      8.16 o 
   0  -7   6      175.30      159.83      8.69 o 
   1  -7   6      141.69      131.66      7.56 o 
   2  -7   6       53.97       64.97      5.76 o 
   3  -7   6       89.09       81.29      6.25 o 
   4  -7   6      154.32      163.13      9.57 o 
   5  -7   6      216.32      210.15     11.34 o 
   6  -7   6      276.33      257.26     12.95 o 
   7  -7   6       11.82       26.54      6.56 o 
   8  -7   6        7.97        6.09      4.74 o 
   9  -7   6      142.73      162.46     13.75 o 
  10  -7   6      208.03      233.33     24.05 o 
 -10  -6   6       17.47       22.19     12.69 o 
  -9  -6   6        1.56       11.72      9.90 o 
  -8  -6   6       85.85       85.57     14.65 o 
  -7  -6   6      571.69      549.98     31.12 o 
  -6  -6   6      205.45      212.40      9.56 o 
  -5  -6   6        3.00       -1.79      2.81 o 
  -4  -6   6      201.71      229.64      7.83 o 
  -3  -6   6      133.97       94.20      4.24 o 
  -2  -6   6      174.54      199.28      5.99 o 
  -1  -6   6      144.21      132.33      5.35 o 
   0  -6   6     2284.30     2229.90     37.28 o 
   1  -6   6     1204.42     1277.14     24.88 o 
   2  -6   6     1377.57     1364.87     26.07 o 
   3  -6   6     2703.06     2710.82     62.41 o 
   4  -6   6     1816.88     1877.13     52.73 o 
   5  -6   6      159.83      169.45      9.87 o 
   6  -6   6        5.46        3.78      4.27 o 
   7  -6   6        1.47        4.62      4.83 o 
   8  -6   6       82.68       81.68      8.66 o 
   9  -6   6        0.10        4.15      4.22 o 
  10  -6   6      184.37      204.07     21.63 o 
 -10  -5   6       23.75       19.13     10.43 o 
  -9  -5   6        9.51       22.18     11.76 o 
  -8  -5   6       95.29       86.08     14.02 o 
  -7  -5   6      151.19      151.86     15.56 o 
  -6  -5   6        0.06        1.51      2.96 o 
  -5  -5   6      177.48      155.82     10.75 o 
  -4  -5   6      395.37      405.28     10.38 o 
  -3  -5   6       75.38       57.85     11.15 o 
  -2  -5   6      130.14      144.12     11.55 o 
  -1  -5   6        0.20        0.59      1.45 o 
   0  -5   6      329.65      327.18      8.80 o 
   1  -5   6      554.13      547.89     36.86 o 
   2  -5   6     1060.57     1032.10     30.85 o 
   3  -5   6     2884.54     3025.07     66.47 o 
   4  -5   6     4208.29     4261.70    109.08 o 
   5  -5   6      638.00      650.56     19.78 o 
   6  -5   6      660.12      646.70     19.52 o 
   7  -5   6        2.02       -1.75      4.20 o 
   8  -5   6       25.08       25.24      5.08 o 
   9  -5   6       26.64       29.21     10.94 o 
  10  -5   6       23.66       26.22     10.88 o 
 -10  -4   6        2.74        2.53      9.20 o 
  -9  -4   6       19.91       16.11      9.43 o 
  -8  -4   6        7.44        6.01      8.46 o 
  -7  -4   6       41.77       49.34      5.41 o 
  -6  -4   6        0.34        2.77      3.20 o 
  -5  -4   6       24.11       25.14      3.59 o 
  -4  -4   6      211.52      233.34      7.26 o 
  -3  -4   6      102.94      100.37     10.33 o 
  -2  -4   6      432.42      426.10     18.95 o 
  -1  -4   6       62.01       46.87      3.91 o 
   0  -4   6       66.99       80.34      4.64 o 
   1  -4   6       43.93       46.49      3.74 o 
   2  -4   6     1685.65     1813.92     30.21 o 
   3  -4   6      767.54      727.77     13.76 o 
   4  -4   6      606.44      594.05     18.88 o 
   5  -4   6      157.68      200.53     17.14 o 
   6  -4   6      124.98      120.47      7.14 o 
   7  -4   6       95.76      102.88     10.76 o 
   8  -4   6      101.07      107.50      8.97 o 
   9  -4   6       19.98       43.04     12.00 o 
  10  -4   6       14.46       27.02     11.25 o 
 -11  -3   6       33.60       24.19     11.56 o 
 -10  -3   6       11.71        9.73      6.63 o 
  -9  -3   6       32.75       34.35     11.77 o 
  -8  -3   6       23.24       20.11      4.56 o 
  -7  -3   6       22.18       27.48      4.74 o 
  -6  -3   6      161.92      169.49     14.51 o 
  -5  -3   6       29.65       23.38      4.92 o 
  -4  -3   6      162.50      169.65      6.15 o 
  -3  -3   6       97.04       85.23      9.19 o 
  -2  -3   6     1186.96     1280.15     24.54 o 
  -1  -3   6      283.81      273.84      5.92 o 
   0  -3   6      404.04      377.78      9.78 o 
   1  -3   6     1937.65     2084.78     32.66 o 
   2  -3   6       22.55       31.88      3.79 o 
   3  -3   6       52.11       45.06      3.46 o 
   4  -3   6       36.47       39.70      3.13 o 
   5  -3   6        3.59        4.71      3.18 o 
   6  -3   6      171.50      172.13      7.96 o 
   7  -3   6        0.68        1.37      4.53 o 
   8  -3   6        7.84        7.97      7.72 o 
   9  -3   6        4.60        6.26      8.62 o 
  10  -3   6       40.75       21.99     11.28 o 
 -11  -2   6       54.38       48.18      7.96 o 
 -10  -2   6        9.35       10.62      6.08 o 
  -9  -2   6        1.70       -3.55      7.62 o 
  -8  -2   6       15.50       21.10      6.93 o 
  -7  -2   6       32.67       40.58      5.25 o 
  -6  -2   6        9.45       11.42      3.39 o 
  -5  -2   6        2.95        3.37      2.69 o 
  -4  -2   6      277.46      294.40     13.67 o 
  -3  -2   6      214.59      260.53      6.45 o 
  -2  -2   6      119.56      136.37      6.95 o 
  -1  -2   6      124.37      169.68     10.51 o 
   0  -2   6     4484.57     4267.90     55.23 o 
   1  -2   6      323.32      343.79      7.76 o 
   2  -2   6       62.90       54.13      3.45 o 
   3  -2   6      113.73       98.99      5.90 o 
   4  -2   6      112.17      129.17      4.79 o 
   5  -2   6       24.63       27.95      2.79 o 
   6  -2   6        2.18        3.57      2.83 o 
   7  -2   6       22.16       16.27      4.52 o 
   8  -2   6        4.71        5.64      9.40 o 
   9  -2   6      160.14      168.04     19.29 o 
  10  -2   6       27.61       39.39     11.51 o 
 -11  -1   6       27.57       24.96      6.84 o 
 -10  -1   6        4.75        5.70      5.73 o 
  -9  -1   6      366.87      367.18     15.51 o 
  -8  -1   6       16.45       23.56      5.21 o 
  -7  -1   6        0.36       -0.76      3.43 o 
  -6  -1   6        7.56        0.17      5.64 o 
  -5  -1   6       43.95       58.82      8.49 o 
  -4  -1   6     1601.42     1812.31     45.70 o 
  -3  -1   6      876.47      930.25     18.03 o 
  -2  -1   6      159.33      158.24      3.50 o 
  -1  -1   6     3657.97     3552.32     58.02 o 
   0  -1   6      706.87      643.32     10.30 o 
   1  -1   6      149.18      156.59      5.01 o 
   2  -1   6      258.11      230.84      5.02 o 
   3  -1   6     1433.34     1558.06     19.71 o 
   4  -1   6       82.91       96.82      3.86 o 
   5  -1   6        1.11        0.88      2.51 o 
   6  -1   6        0.96       -0.65      4.36 o 
   7  -1   6       30.62       22.97      7.52 o 
   8  -1   6      427.20      473.76     29.47 o 
   9  -1   6      249.79      283.86     23.99 o 
  10  -1   6       27.56       28.63     11.34 o 
 -11   0   6        2.56       -5.86      5.86 o 
 -10   0   6        6.49        3.34     13.01 o 
  -9   0   6        2.65        2.15      3.88 o 
  -8   0   6        8.61       17.13      5.77 o 
  -7   0   6      584.26      539.17     25.39 o 
  -6   0   6      448.48      470.15     22.11 o 
  -5   0   6        2.56        2.10      5.11 o 
  -4   0   6        8.27        4.08      3.06 o 
  -3   0   6        8.47        6.44      2.51 o 
  -2   0   6      316.84      263.70      5.26 o 
  -1   0   6      505.39      527.48     12.44 o 
   0   0   6     1474.92     1545.05     24.10 o 
   1   0   6      687.83      669.21      8.95 o 
   2   0   6       64.94       75.57      2.58 o 
   3   0   6      615.90      723.65      8.87 o 
   4   0   6       40.25       35.49      4.76 o 
   5   0   6      418.34      429.85     14.03 o 
   6   0   6       25.43       18.68      5.62 o 
   7   0   6       75.80       66.59     12.36 o 
   8   0   6       73.81       69.54     13.15 o 
   9   0   6       59.29       55.06     13.10 o 
  10   0   6      224.51      166.45     20.41 o 
 -11   1   6       53.28       35.77     11.43 o 
 -10   1   6      191.42      162.73      9.53 o 
  -9   1   6        1.33        3.59      5.56 o 
  -8   1   6      187.61      171.53     12.69 o 
  -7   1   6      408.49      471.04     22.76 o 
  -6   1   6       23.80       17.66      6.48 o 
  -5   1   6      486.88      487.56     19.97 o 
  -4   1   6      893.31      954.47     20.17 o 
  -3   1   6       27.38       28.21      2.46 o 
  -2   1   6     2614.81     2505.75     28.98 o 
  -1   1   6     1262.02     1171.66     30.70 o 
   0   1   6     1629.45     1598.65     42.51 o 
   1   1   6      342.69      377.54      5.72 o 
   2   1   6       57.23       55.49      7.92 o 
   3   1   6      236.10      204.09      9.59 o 
   4   1   6       59.60       84.35      3.57 o 
   5   1   6       33.11       32.62      3.23 o 
   6   1   6        0.00        0.06      2.33 o 
   7   1   6       34.01       26.02      9.92 o 
   8   1   6        4.13       -0.54      8.71 o 
   9   1   6       36.89       56.21     13.58 o 
  10   1   6        4.16       13.65     11.10 o 
 -12   2   6       26.62       36.78     10.71 o 
 -11   2   6      106.20      105.17     15.83 o 
 -10   2   6       67.21       72.35     14.06 o 
  -9   2   6        2.30        6.91      9.27 o 
  -8   2   6      603.54      548.63     18.97 o 
  -7   2   6       30.72       32.81      5.24 o 
  -6   2   6      759.61      760.46     20.17 o 
  -5   2   6     3785.32     4105.49     59.12 o 
  -4   2   6      648.02      685.68     12.45 o 
  -3   2   6      473.60      496.87      9.86 o 
  -2   2   6     1369.22     1416.23     16.34 o 
  -1   2   6        1.31        5.62      1.79 o 
   0   2   6      308.16      285.74     11.27 o 
   1   2   6     1142.50     1193.31     23.00 o 
   2   2   6      236.02      245.11      8.48 o 
   3   2   6      460.75      413.78     22.86 o 
   4   2   6      144.45      126.56      8.16 o 
   5   2   6        2.02        5.34      3.87 o 
   6   2   6       25.05       28.72      8.43 o 
   7   2   6       21.45       13.81      9.13 o 
   8   2   6       33.87       22.61      8.55 o 
   9   2   6        0.99       -1.50     10.12 o 
  10   2   6        4.64       31.44     12.55 o 
 -12   3   6       24.53       34.22     11.69 o 
 -11   3   6      258.58      279.60     24.67 o 
 -10   3   6      155.06      154.08     18.02 o 
  -9   3   6        4.93        0.74      6.70 o 
  -8   3   6       24.64       29.47      5.18 o 
  -7   3   6        3.71        4.37      4.33 o 
  -6   3   6      465.13      469.93     14.99 o 
  -5   3   6      115.12      142.94      9.27 o 
  -4   3   6      175.26      146.22      4.75 o 
  -3   3   6     2661.27     3145.36     73.44 o 
  -2   3   6     1586.74     1641.06     37.73 o 
  -1   3   6      107.72      161.42      5.54 o 
   0   3   6     1051.92     1132.95     17.64 o 
   1   3   6     4875.75     5081.72     64.41 o 
   2   3   6      991.62     1007.95     18.49 o 
   3   3   6     4260.81     4566.69     63.86 o 
   4   3   6       77.22       77.49      5.77 o 
   5   3   6       41.80       52.57     10.01 o 
   6   3   6      337.72      319.33     22.62 o 
   7   3   6       50.23       58.34     12.37 o 
   8   3   6        8.66       19.96     10.69 o 
   9   3   6        6.46       17.37     10.09 o 
 -12   4   6      246.49      222.24     22.00 o 
 -11   4   6        0.70        7.06     10.46 o 
 -10   4   6        7.49       10.80      9.02 o 
  -9   4   6      479.38      517.47     44.63 o 
  -8   4   6       18.14       11.29      4.63 o 
  -7   4   6        5.68        9.89      5.67 o 
  -6   4   6      135.21      174.63      6.57 o 
  -5   4   6      334.67      370.07      9.06 o 
  -4   4   6      252.01      284.72      9.54 o 
  -3   4   6     7350.52     7942.87     58.35 o 
  -2   4   6       12.53       20.57      2.04 o 
  -1   4   6      428.61      533.43      9.06 o 
   0   4   6      189.11      181.61      8.07 o 
   1   4   6       11.41       18.86      5.08 o 
   2   4   6     1228.64     1200.23     33.95 o 
   3   4   6      625.54      659.87     17.64 o 
   4   4   6     1106.29     1118.41     39.18 o 
   5   4   6      339.53      360.21     22.62 o 
   6   4   6       69.52       88.67     12.66 o 
   7   4   6      135.63      162.96     17.57 o 
   8   4   6      112.85       88.45     15.34 o 
   9   4   6       86.32      134.44     18.68 o 
 -11   5   6      223.83      225.20     24.11 o 
 -10   5   6      279.66      280.33     23.20 o 
  -9   5   6      596.21      508.86     30.11 o 
  -8   5   6       16.21       15.30      5.30 o 
  -7   5   6      131.57      133.66      7.97 o 
  -6   5   6      160.92      149.50      5.79 o 
  -5   5   6       11.59        9.59      2.75 o 
  -4   5   6      419.88      403.30      9.61 o 
  -3   5   6      775.13      812.97     11.06 o 
  -2   5   6     1929.28     2120.20     27.58 o 
  -1   5   6    12575.98    13322.54    131.26 o 
   0   5   6     4363.21     4390.71     49.34 o 
   1   5   6     1368.37     1455.51     24.04 o 
   2   5   6      232.20      218.93     15.46 o 
   3   5   6      111.51      101.61      6.22 o 
   4   5   6      100.13       97.18     11.76 o 
   5   5   6       55.14       62.13     11.22 o 
   6   5   6        0.81       -3.43      7.09 o 
   7   5   6        8.95       18.78      8.70 o 
   8   5   6      132.78      114.27     16.34 o 
   9   5   6       87.58       93.39     16.57 o 
 -11   6   6        1.33      -10.06     11.51 o 
 -10   6   6      161.39      179.24     19.20 o 
  -9   6   6        0.02       -5.41      8.44 o 
  -8   6   6       22.67       24.45      4.37 o 
  -7   6   6     1888.85     1893.03     48.83 o 
  -6   6   6        0.70        0.16      2.53 o 
  -5   6   6       79.82      101.64      4.81 o 
  -4   6   6     1290.65     1434.06     21.12 o 
  -3   6   6        1.43        5.02      3.04 o 
  -2   6   6     1357.68     1455.19     21.68 o 
  -1   6   6       63.36       59.60      2.84 o 
   0   6   6      188.90      232.61      6.66 o 
   1   6   6     2688.08     2833.92     32.79 o 
   2   6   6     1342.38     1308.81     41.40 o 
   3   6   6       34.97       47.76      9.69 o 
   4   6   6       18.60       25.75      8.96 o 
   5   6   6        9.10        1.21      7.59 o 
   6   6   6      438.63      468.29     27.97 o 
   7   6   6       36.24       54.06     12.03 o 
   8   6   6        0.58       15.18     10.41 o 
   9   6   6       55.90       55.81     13.14 o 
 -11   7   6        0.16        9.18     10.91 o 
 -10   7   6        0.81       -5.02      9.46 o 
  -9   7   6      191.60      178.40     19.32 o 
  -8   7   6      820.50      825.18     38.28 o 
  -7   7   6        7.12        4.62      2.77 o 
  -6   7   6       33.14       35.05      3.09 o 
  -5   7   6        3.36        7.18      1.85 o 
  -4   7   6      422.45      454.75      9.89 o 
  -3   7   6       57.70       81.01      5.21 o 
  -2   7   6     2404.27     2440.16     27.26 o 
  -1   7   6       32.74       24.64      2.63 o 
   0   7   6      785.08      781.39     14.10 o 
   1   7   6     1058.36     1086.21     16.42 o 
   2   7   6     1093.17     1120.87     20.44 o 
   3   7   6       11.71        5.88      5.98 o 
   4   7   6       29.88       34.93      9.68 o 
   5   7   6       23.97       19.79      9.58 o 
   6   7   6        3.41       -5.36      9.10 o 
   7   7   6      152.83      141.73     17.24 o 
   8   7   6      100.41      107.02     16.15 o 
 -11   8   6       30.40       45.87     11.65 o 
 -10   8   6        0.02       -4.44      8.77 o 
  -9   8   6      108.68      102.35     16.23 o 
  -8   8   6       10.43       10.05      8.64 o 
  -7   8   6      632.17      600.03     22.38 o 
  -6   8   6       92.23      101.37     10.77 o 
  -5   8   6      123.22      103.72      3.66 o 
  -4   8   6      511.52      542.60      8.61 o 
  -3   8   6        3.34        3.46      3.02 o 
  -2   8   6        0.05        1.25      2.36 o 
  -1   8   6       21.44       15.91      4.12 o 
   0   8   6     1837.24     1870.55     26.32 o 
   1   8   6       93.39       93.89      4.50 o 
   2   8   6       98.44       86.82      9.86 o 
   3   8   6      154.09      140.07     14.84 o 
   4   8   6      425.24      384.95     24.41 o 
   5   8   6       70.52       49.21     10.99 o 
   6   8   6       29.94       12.43      8.81 o 
   7   8   6        5.74       -0.51      8.40 o 
   8   8   6       25.60       22.54     10.01 o 
 -11   9   6        9.67       25.16     12.03 o 
 -10   9   6       86.30       75.59     14.24 o 
  -9   9   6       72.61       60.49     12.16 o 
  -8   9   6       64.99       55.48      8.92 o 
  -7   9   6        3.27        4.99      5.09 o 
  -6   9   6      363.14      347.80     15.75 o 
  -5   9   6      121.37      101.98      8.55 o 
  -4   9   6       40.10       38.44      2.10 o 
  -3   9   6        0.10        0.91      1.96 o 
  -2   9   6      233.21      245.47      7.99 o 
  -1   9   6      437.48      370.09     13.64 o 
   0   9   6      250.00      258.52      8.29 o 
   1   9   6      132.75      124.07      9.48 o 
   2   9   6      219.10      189.41     16.79 o 
   3   9   6      400.30      361.51     23.69 o 
   4   9   6       10.01       11.70      7.11 o 
   5   9   6        0.09       18.51      9.72 o 
   6   9   6       16.57       12.74      9.86 o 
   7   9   6        1.10       -0.39      9.49 o 
   8   9   6        3.56      -11.18     11.18 o 
 -10  10   6        6.42       -4.83      9.86 o 
  -9  10   6       18.82       22.53      7.84 o 
  -8  10   6      543.09      482.56     20.97 o 
  -7  10   6       94.74      123.13     11.02 o 
  -6  10   6      382.20      343.60     15.96 o 
  -5  10   6      941.92      974.42     54.33 o 
  -4  10   6      492.74      471.73      7.75 o 
  -3  10   6        7.04        4.79      2.57 o 
  -2  10   6      111.94      138.46      6.16 o 
  -1  10   6      315.98      269.39     12.32 o 
   0  10   6      253.64      303.43     14.42 o 
   1  10   6        1.29        7.17      3.44 o 
   2  10   6      399.06      343.07     23.11 o 
   3  10   6        1.71       12.11      9.54 o 
   4  10   6       55.86       27.57     10.12 o 
   5  10   6      150.92      110.57     15.86 o 
   6  10   6      167.25      158.55     18.58 o 
   7  10   6        8.13       -3.75      9.13 o 
 -10  11   6        1.87        4.45     10.09 o 
  -9  11   6        4.55        2.14     15.70 o 
  -8  11   6      151.24      161.86     16.24 o 
  -7  11   6      275.64      287.24     15.72 o 
  -6  11   6       31.11       22.20      6.53 o 
  -5  11   6     1358.35     1342.98     33.89 o 
  -4  11   6      680.37      633.23     12.20 o 
  -3  11   6       50.32       57.92      3.93 o 
  -2  11   6       93.47       83.84      7.82 o 
  -1  11   6      152.98      145.62      9.59 o 
   0  11   6      181.27      200.56     10.75 o 
   1  11   6      476.83      512.25     17.12 o 
   2  11   6      203.98      199.16     18.22 o 
   3  11   6      144.04      145.32     16.86 o 
   4  11   6      155.00      164.82     17.92 o 
   5  11   6        1.24       17.34      8.41 o 
   6  11   6        3.01       -9.27      9.27 o 
   7  11   6        0.22       -9.65      9.65 o 
 -10  12   6        0.56        9.20     16.80 o 
  -9  12   6        0.67        2.97      6.55 o 
  -8  12   6       35.54       40.45      8.30 o 
  -7  12   6       11.57       14.88      6.81 o 
  -6  12   6      730.81      727.23     27.15 o 
  -5  12   6      110.47      111.52      9.67 o 
  -4  12   6       57.67       62.89      9.56 o 
  -3  12   6      217.68      206.57      9.53 o 
  -2  12   6      263.77      270.19     13.60 o 
  -1  12   6      550.14      562.49     29.19 o 
   0  12   6      502.79      522.09     17.87 o 
   1  12   6       13.61        3.19      8.81 o 
   2  12   6      245.57      253.56     20.95 o 
   3  12   6      225.96      166.41     17.78 o 
   4  12   6      160.69      165.97     18.99 o 
   5  12   6       39.46       41.32     12.19 o 
   6  12   6        8.96       27.97     12.37 o 
 -10  13   6       46.50       71.50     16.14 o 
  -9  13   6        0.33       -1.02      6.13 o 
  -8  13   6        9.54        5.86      6.70 o 
  -7  13   6      106.75      106.59     10.89 o 
  -6  13   6        5.27       -1.06      5.71 o 
  -5  13   6      252.04      231.39     13.22 o 
  -4  13   6      411.33      376.06     16.16 o 
  -3  13   6      285.81      268.40     11.21 o 
  -2  13   6     1297.58     1344.33     33.02 o 
  -1  13   6      116.61      134.04     20.02 o 
   0  13   6      166.00      150.35     20.39 o 
   1  13   6      235.29      287.50     13.39 o 
   2  13   6       24.06       32.91     10.57 o 
   3  13   6        1.61       15.02      8.88 o 
   4  13   6      259.97      228.58     21.57 o 
   5  13   6       41.79       36.96     11.46 o 
   6  13   6       14.77       -6.91      9.53 o 
  -9  14   6        9.72       11.43      7.55 o 
  -8  14   6      109.95       98.64     11.28 o 
  -7  14   6        5.38       -2.45      7.77 o 
  -6  14   6        7.24       18.96      6.55 o 
  -5  14   6       29.31       12.46      8.42 o 
  -4  14   6       75.93       58.65      7.65 o 
  -3  14   6      169.22      138.63      8.43 o 
  -2  14   6        2.38       -4.42      4.91 o 
  -1  14   6     1593.83     1676.58     38.18 o 
   0  14   6      173.40      173.35     12.10 o 
   1  14   6       20.95       37.15     11.63 o 
   2  14   6       28.36       39.62     10.87 o 
   3  14   6        8.10        8.84     10.10 o 
   4  14   6       50.74       33.92     11.22 o 
   5  14   6        8.32        6.28      9.24 o 
  -9  15   6        0.34        2.56      9.58 o 
  -8  15   6      303.10      317.22     18.73 o 
  -7  15   6       54.87       51.54     15.93 o 
  -6  15   6       81.97       81.07     13.84 o 
  -5  15   6        1.74       -0.67      5.28 o 
  -4  15   6        4.11       19.77      5.75 o 
  -3  15   6       14.04       22.85      5.78 o 
  -2  15   6      141.05      138.96     13.51 o 
  -1  15   6        4.60       12.07      5.80 o 
   0  15   6      110.70       96.18      8.98 o 
   1  15   6      430.11      389.28     27.24 o 
   2  15   6        0.49       -2.59      8.70 o 
   3  15   6        4.31        6.03      8.23 o 
   4  15   6       14.66       32.64     12.39 o 
  -8  16   6       82.09      105.70     11.82 o 
  -7  16   6       58.45       73.95     10.36 o 
  -6  16   6       38.17       36.76      8.12 o 
  -5  16   6        0.54       11.55     18.53 o 
  -4  16   6       32.44       15.89      5.96 o 
  -3  16   6       11.10       10.80     15.51 o 
  -2  16   6      163.34      166.83     12.44 o 
  -1  16   6       11.26        6.38      5.51 o 
   0  16   6       70.77       48.56     12.49 o 
   1  16   6      142.92      120.94     17.12 o 
   2  16   6      200.56      195.19     21.32 o 
   3  16   6      544.06      555.46     34.59 o 
  -8  17   6       46.21       39.02     12.01 o 
  -7  17   6       10.53        3.54      8.49 o 
  -6  17   6       34.19       61.30      9.59 o 
  -5  17   6        7.79       11.36      6.14 o 
  -4  17   6        5.27        2.41      5.25 o 
  -3  17   6       51.99       55.16      7.84 o 
  -2  17   6       77.36       68.10      8.76 o 
  -1  17   6       87.89      128.26     11.32 o 
   0  17   6      273.82      289.25     25.36 o 
   1  17   6       63.12       51.21     13.58 o 
   2  17   6        0.02        3.78      9.31 o 
  -7  18   6        0.29        0.03      8.30 o 
  -6  18   6       96.74      107.26     11.39 o 
  -5  18   6       54.14       50.75      8.50 o 
  -4  18   6       11.30       15.15      5.92 o 
  -3  18   6      102.48       90.26     14.57 o 
  -2  18   6       12.24       15.48      9.50 o 
  -1  18   6       22.84        6.13      9.81 o 
   0  18   6       69.78       52.31     13.17 o 
   1  18   6       47.10       39.42     12.19 o 
  -6  19   6        4.24       -2.16      8.97 o 
  -5  19   6       29.76       40.76     11.13 o 
  -4  19   6      256.55      291.85     24.04 o 
  -3  19   6       16.08        0.06      7.47 o 
  -4  20   6        1.65        3.98      8.74 o 
  -2 -19   7        0.32       14.17      8.80 o 
   1 -19   7       34.33       36.08     12.97 o 
   2 -19   7       54.19       67.50     14.19 o 
   3 -19   7       15.32       35.89     12.25 o 
  -3 -18   7        4.13        8.27      8.61 o 
  -2 -18   7       50.03       75.45     14.24 o 
  -1 -18   7       57.24       70.95     12.20 o 
   0 -18   7        0.25       -6.13      7.65 o 
   1 -18   7        0.94       -5.26      9.62 o 
   2 -18   7        5.13       15.44     10.04 o 
   3 -18   7       55.37      103.78     16.79 o 
   4 -18   7        0.20       -2.51     10.33 o 
   5 -18   7       32.91       54.72     14.44 o 
  -3 -17   7        8.88       15.23      8.97 o 
  -2 -17   7       60.06       44.33     11.98 o 
  -1 -17   7       23.13       16.27      8.73 o 
   0 -17   7       36.97       34.53     14.32 o 
   1 -17   7       38.28       32.05     15.84 o 
   2 -17   7       89.64       65.00     13.79 o 
   3 -17   7      185.66      171.90     19.36 o 
   4 -17   7       75.80       76.09     14.97 o 
   5 -17   7       97.91      127.04     17.94 o 
   6 -17   7        0.03       -5.17     18.38 o 
  -4 -16   7       89.94       73.77     14.60 o 
  -3 -16   7      282.48      344.43     26.57 o 
  -2 -16   7        2.02       -2.53      8.28 o 
  -1 -16   7       20.04       31.44      9.96 o 
   0 -16   7       27.87       26.50     10.93 o 
   1 -16   7       60.03       59.80      9.29 o 
   2 -16   7       25.69       30.66     11.90 o 
   3 -16   7        1.49      -10.00     10.83 o 
   4 -16   7        0.04        5.25     10.28 o 
   5 -16   7        1.12       -0.84     10.06 o 
   6 -16   7       23.33       30.83     22.62 o 
   7 -16   7       53.52       57.32     12.40 o 
  -5 -15   7      200.72      178.56     21.32 o 
  -4 -15   7        6.63       10.77     10.50 o 
  -3 -15   7      406.21      451.96     29.45 o 
  -2 -15   7       28.17       34.94      9.50 o 
  -1 -15   7        5.56       -1.18      7.40 o 
   0 -15   7      227.98      215.09     13.22 o 
   1 -15   7      298.57      267.37     14.32 o 
   2 -15   7      247.61      257.51     13.60 o 
   3 -15   7       76.29       75.06      7.63 o 
   4 -15   7       42.29       41.91     10.78 o 
   5 -15   7        0.07        6.09      8.80 o 
   6 -15   7       11.81        9.45      7.14 o 
   7 -15   7        2.07        3.40      6.52 o 
   8 -15   7       72.80       80.36     18.37 o 
  -5 -14   7        0.01        5.02     10.22 o 
  -4 -14   7       91.30      113.25     16.25 o 
  -3 -14   7       12.42        3.85      8.43 o 
  -2 -14   7       11.22        6.47      7.30 o 
  -1 -14   7      636.86      673.76     31.87 o 
   0 -14   7      154.48      173.66     11.53 o 
   1 -14   7       23.58       24.42      6.17 o 
   2 -14   7      339.85      328.58     14.91 o 
   3 -14   7      385.55      351.00     14.91 o 
   4 -14   7       34.91       16.91     10.15 o 
   5 -14   7        2.19       10.10      8.95 o 
   6 -14   7        7.92        5.35      6.60 o 
   7 -14   7        0.25        9.08      6.32 o 
   8 -14   7      180.96      200.55     15.89 o 
   9 -14   7        0.15       -2.85      8.84 o 
  -6 -13   7        2.93       -1.89     10.54 o 
  -5 -13   7       34.45       71.64     14.62 o 
  -4 -13   7      206.65      223.11     21.04 o 
  -3 -13   7       27.83       25.90      8.64 o 
  -2 -13   7        1.90        3.50      7.22 o 
  -1 -13   7      218.17      238.83     18.58 o 
   0 -13   7        4.50        9.02      5.39 o 
   1 -13   7       15.63       12.10      5.14 o 
   2 -13   7      540.33      493.56     17.87 o 
   3 -13   7       16.69       13.43      4.32 o 
   4 -13   7      690.37      707.21     20.53 o 
   5 -13   7      332.00      350.10     30.49 o 
   6 -13   7       45.85       67.19      9.17 o 
   7 -13   7      107.46      114.79     12.38 o 
   8 -13   7        3.93        6.42      6.62 o 
   9 -13   7        4.12        3.37     13.14 o 
  -7 -12   7        0.20       -1.36     11.30 o 
  -6 -12   7      169.72      195.61     21.75 o 
  -5 -12   7       62.45       51.81     13.46 o 
  -4 -12   7       85.59       68.21     13.28 o 
  -3 -12   7       17.09       21.08      9.24 o 
  -2 -12   7        4.55        7.22      6.43 o 
  -1 -12   7        5.72        9.63      7.10 o 
   0 -12   7       92.82       92.10     11.43 o 
   1 -12   7     1431.78     1442.34     32.48 o 
   2 -12   7      181.24      151.56      9.74 o 
   3 -12   7      120.48      141.50      9.23 o 
   4 -12   7     2244.79     2076.06     67.24 o 
   5 -12   7      257.04      338.20     11.79 o 
   6 -12   7     1472.54     1420.56     36.99 o 
   7 -12   7       67.31       77.03      9.88 o 
   8 -12   7      248.49      257.37     15.96 o 
   9 -12   7       10.12        7.49      6.79 o 
  10 -12   7       12.40       16.00      9.75 o 
  -7 -11   7        0.13       -2.27      9.76 o 
  -6 -11   7       18.39        7.87      9.75 o 
  -5 -11   7       73.51       73.26     13.70 o 
  -4 -11   7      108.96       83.37     13.57 o 
  -3 -11   7      340.00      331.01     22.66 o 
  -2 -11   7      332.34      313.58     21.02 o 
  -1 -11   7        0.29        3.88      6.86 o 
   0 -11   7       34.09       25.79      9.61 o 
   1 -11   7       21.64       20.56      5.22 o 
   2 -11   7       63.72       69.26     12.53 o 
   3 -11   7      175.67      147.02     12.64 o 
   4 -11   7        2.20       -2.35      3.75 o 
   5 -11   7      168.03      203.70      9.15 o 
   6 -11   7      546.06      540.44     15.10 o 
   7 -11   7       23.38       22.71      6.63 o 
   8 -11   7      636.39      571.10     23.31 o 
   9 -11   7        0.55        5.85      6.62 o 
  10 -11   7       13.77       11.60      9.07 o 
  -8 -10   7       26.94       30.84     13.26 o 
  -7 -10   7        4.07        2.29      9.01 o 
  -6 -10   7        0.03        8.70      7.70 o 
  -5 -10   7      127.75      160.01     18.54 o 
  -4 -10   7      439.72      395.68     25.71 o 
  -3 -10   7      525.58      481.31     26.38 o 
  -2 -10   7      531.55      524.23     14.00 o 
  -1 -10   7       54.87       50.17      4.94 o 
   0 -10   7       33.10       28.46      5.85 o 
   1 -10   7      175.62      158.97      9.49 o 
   2 -10   7      161.36      169.54      9.71 o 
   3 -10   7       15.04       20.80      4.41 o 
   4 -10   7        7.03       14.39      9.77 o 
   5 -10   7       13.33       15.42      3.90 o 
   6 -10   7      540.49      490.94     20.84 o 
   7 -10   7      121.81      130.18     11.19 o 
   8 -10   7       49.90       48.17      8.36 o 
   9 -10   7      135.56       99.27     10.67 o 
  10 -10   7      108.07      117.40     18.12 o 
  -8  -9   7      510.50      491.03     33.20 o 
  -7  -9   7       29.65       35.13     12.06 o 
  -6  -9   7       61.30       55.45     12.84 o 
  -5  -9   7        3.35       19.17     10.67 o 
  -4  -9   7       12.78       11.93      2.68 o 
  -3  -9   7      209.21      199.60      7.53 o 
  -2  -9   7      211.96      201.57      7.88 o 
  -1  -9   7        5.99        6.94      2.65 o 
   0  -9   7      264.34      214.03      7.73 o 
   1  -9   7      161.52      162.93      9.38 o 
   2  -9   7      119.27      102.10      9.92 o 
   3  -9   7     1173.67     1178.37     26.12 o 
   4  -9   7      108.37      118.05      8.03 o 
   5  -9   7      216.59      201.03      8.68 o 
   6  -9   7       13.42       17.34      6.14 o 
   7  -9   7       62.60       69.92      8.98 o 
   8  -9   7      289.47      273.54     15.49 o 
   9  -9   7       95.21       74.12      9.90 o 
  10  -9   7        6.46       40.79     12.28 o 
  -9  -8   7       22.40       10.22     11.05 o 
  -8  -8   7       15.60       32.11     11.80 o 
  -7  -8   7      107.03      104.64     16.24 o 
  -6  -8   7      319.89      344.17     25.49 o 
  -5  -8   7       75.13       62.87     12.39 o 
  -4  -8   7        4.07        1.79      3.63 o 
  -3  -8   7       67.05       72.76      5.74 o 
  -2  -8   7      299.79      331.08      9.52 o 
  -1  -8   7      144.00      124.11      6.23 o 
   0  -8   7      129.56      125.94      5.83 o 
   1  -8   7      179.97      167.28      9.26 o 
   2  -8   7       24.77       24.09      4.34 o 
   3  -8   7       85.58       96.23      8.10 o 
   4  -8   7      293.93      329.05     12.48 o 
   5  -8   7        0.61        9.42      6.46 o 
   6  -8   7       13.07       14.56      6.04 o 
   7  -8   7       41.41       46.71      7.28 o 
   8  -8   7       22.78       28.79      6.85 o 
   9  -8   7        3.54       15.20      6.30 o 
  10  -8   7        5.19      -10.55     10.55 o 
  -9  -7   7       73.41       91.77     17.37 o 
  -8  -7   7        3.64       -8.62      8.62 o 
  -7  -7   7       18.60       21.25      9.36 o 
  -6  -7   7       51.09       50.04     10.88 o 
  -5  -7   7       34.49       44.08      3.77 o 
  -4  -7   7       58.24       51.69      3.27 o 
  -3  -7   7      297.44      336.42     20.39 o 
  -2  -7   7        0.06        0.53      1.32 o 
  -1  -7   7      759.90      724.19     15.32 o 
   0  -7   7       45.09       49.68      4.28 o 
   1  -7   7        0.47        1.96      4.60 o 
   2  -7   7     1992.62     2140.39     37.12 o 
   3  -7   7      432.02      395.24     13.39 o 
   4  -7   7       45.76       47.31      6.39 o 
   5  -7   7      192.09      198.67     13.53 o 
   6  -7   7       88.24       94.57     10.88 o 
   7  -7   7       52.83       61.45     16.26 o 
   8  -7   7      125.45      142.80     16.62 o 
   9  -7   7        2.78        1.07      4.62 o 
  10  -7   7        5.57       12.32     11.87 o 
 -10  -6   7       23.80       37.24     12.85 o 
  -9  -6   7       62.86       73.88     14.40 o 
  -8  -6   7        0.24        0.63      8.15 o 
  -7  -6   7      120.15      132.93     15.85 o 
  -6  -6   7       39.17       35.24     10.71 o 
  -5  -6   7       74.30       87.99      5.05 o 
  -4  -6   7     1014.09      980.59     17.26 o 
  -3  -6   7        7.58       20.02      8.78 o 
  -2  -6   7      335.96      355.03     19.03 o 
  -1  -6   7        3.90        1.99      1.73 o 
   0  -6   7     1286.82     1338.38     27.21 o 
   1  -6   7      331.06      314.84     11.55 o 
   2  -6   7     6269.32     6342.94     85.88 o 
   3  -6   7      901.19      934.18     31.27 o 
   4  -6   7      999.51     1064.96     41.23 o 
   5  -6   7       56.88       49.52      6.15 o 
   6  -6   7       58.88       56.08      6.96 o 
   7  -6   7       30.93       36.82      6.28 o 
   8  -6   7        0.58       -3.82      3.91 o 
   9  -6   7        0.09       -5.94      5.94 o 
  10  -6   7       66.16       65.58     14.97 o 
 -10  -5   7        0.02       12.62     11.68 o 
  -9  -5   7       72.31       92.36     14.88 o 
  -8  -5   7       58.00       72.39     12.89 o 
  -7  -5   7      136.66       96.50     13.90 o 
  -6  -5   7       62.99       55.50      4.89 o 
  -5  -5   7       84.97       94.87      5.08 o 
  -4  -5   7        4.43        2.54      6.10 o 
  -3  -5   7        0.00        3.59      6.44 o 
  -2  -5   7     1657.76     1663.82     44.95 o 
  -1  -5   7     1719.27     1742.88     26.53 o 
   0  -5   7     1433.89     1524.66     59.36 o 
   1  -5   7       27.12       35.84      4.74 o 
   2  -5   7     1240.28     1204.69     34.29 o 
   3  -5   7      813.30      810.70     27.31 o 
   4  -5   7      347.33      398.20     14.54 o 
   5  -5   7       14.67       18.05      4.31 o 
   6  -5   7       26.85       20.83      5.03 o 
   7  -5   7        2.17        5.14      3.88 o 
   8  -5   7       98.38      107.10     11.78 o 
   9  -5   7       37.89       40.99     12.09 o 
  10  -5   7       80.78      109.52     17.38 o 
 -10  -4   7        5.98       -4.46      9.56 o 
  -9  -4   7      220.83      198.76     20.35 o 
  -8  -4   7        5.11       12.14      7.94 o 
  -7  -4   7        5.93        3.14      3.59 o 
  -6  -4   7      200.21      202.73      8.68 o 
  -5  -4   7      978.03      972.56     40.92 o 
  -4  -4   7      250.62      260.60     22.34 o 
  -3  -4   7      352.50      295.19     17.25 o 
  -2  -4   7      260.94      272.54     15.58 o 
  -1  -4   7      519.87      545.04     10.87 o 
   0  -4   7     3258.65     3419.12     50.22 o 
   1  -4   7       33.85       55.41      5.56 o 
   2  -4   7      785.68      934.89     30.90 o 
   3  -4   7      122.43      113.72      5.63 o 
   4  -4   7        0.63        7.19      3.63 o 
   5  -4   7      362.14      410.67     11.90 o 
   6  -4   7      976.04      957.38     20.06 o 
   7  -4   7       18.79       16.72      6.64 o 
   8  -4   7      178.95      192.86     11.70 o 
   9  -4   7        0.89       -9.55      9.84 o 
  10  -4   7      183.56      205.43     23.12 o 
 -11  -3   7       32.29       30.95      7.00 o 
 -10  -3   7       11.82       20.94      7.07 o 
  -9  -3   7       13.80       30.32      9.35 o 
  -8  -3   7       36.82       30.06     10.25 o 
  -7  -3   7      314.33      331.31     12.54 o 
  -6  -3   7        0.52        2.76      5.53 o 
  -5  -3   7       97.77       97.21      5.24 o 
  -4  -3   7      181.91      164.29      3.91 o 
  -3  -3   7     2847.79     2692.78     62.58 o 
  -2  -3   7      173.97      216.22     13.79 o 
  -1  -3   7     2037.19     2097.27     33.66 o 
   0  -3   7        6.41        8.73      2.35 o 
   1  -3   7     7315.15     7515.18     77.79 o 
   2  -3   7      397.81      430.64      9.71 o 
   3  -3   7       83.65       98.74      4.27 o 
   4  -3   7        0.30        2.28      2.59 o 
   5  -3   7      585.63      608.93     14.28 o 
   6  -3   7      404.18      415.73     12.34 o 
   7  -3   7       74.61       60.89      5.47 o 
   8  -3   7      479.91      553.40     32.44 o 
   9  -3   7        8.51        0.06      8.89 o 
  10  -3   7       59.07       44.69     13.53 o 
 -11  -2   7       27.56       15.69      6.78 o 
 -10  -2   7        6.92        3.13      6.10 o 
  -9  -2   7       47.56       49.29     11.53 o 
  -8  -2   7      136.56      137.94      8.92 o 
  -7  -2   7      295.20      303.57     12.05 o 
  -6  -2   7       91.19      109.95      9.89 o 
  -5  -2   7        0.00       -0.24      2.28 o 
  -4  -2   7       22.78       25.85      2.64 o 
  -3  -2   7        0.20        2.07      1.00 o 
  -2  -2   7     1148.34     1056.40     18.53 o 
  -1  -2   7      174.35      154.72      4.23 o 
   0  -2   7        0.90        3.65      3.19 o 
   1  -2   7     2192.76     2195.48     33.22 o 
   2  -2   7     1444.44     1514.51     21.16 o 
   3  -2   7     1302.22     1315.66     16.79 o 
   4  -2   7      221.74      284.24      6.95 o 
   5  -2   7      410.69      414.40      9.03 o 
   6  -2   7      205.38      239.80     13.24 o 
   7  -2   7       61.29       51.99      6.03 o 
   8  -2   7      118.86      110.08     15.41 o 
   9  -2   7        0.19       -8.32      8.32 o 
  10  -2   7       46.00       81.10     16.43 o 
 -11  -1   7        1.93        4.85      5.85 o 
 -10  -1   7        3.53        0.50      5.54 o 
  -9  -1   7       21.09       22.89      7.16 o 
  -8  -1   7        1.76        3.87      4.03 o 
  -7  -1   7      507.17      502.46     15.93 o 
  -6  -1   7       18.82        6.70      6.61 o 
  -5  -1   7      323.12      390.14     20.13 o 
  -4  -1   7       59.58       65.36      4.29 o 
  -3  -1   7       25.72       37.57      2.96 o 
  -2  -1   7      475.83      460.02      7.05 o 
  -1  -1   7      548.47      624.04     10.19 o 
   0  -1   7     2037.09     2098.02     25.33 o 
   1  -1   7      378.49      350.84      8.69 o 
   2  -1   7        0.50        2.13      1.55 o 
   3  -1   7      141.46      125.77      6.96 o 
   4  -1   7        0.40       -0.02      1.59 o 
   5  -1   7        0.31        2.09      2.48 o 
   6  -1   7       92.48      103.15      6.80 o 
   7  -1   7       96.17       75.74     13.14 o 
   8  -1   7       30.52       25.79      9.96 o 
   9  -1   7       53.94       74.00     15.15 o 
  10  -1   7      294.76      295.47     27.13 o 
 -11   0   7        9.27       17.59      6.44 o 
 -10   0   7       46.63       48.65      8.26 o 
  -9   0   7       29.75       23.57      4.63 o 
  -8   0   7       43.26       42.88      9.70 o 
  -7   0   7        5.78        4.79      6.52 o 
  -6   0   7      464.26      467.17     22.31 o 
  -5   0   7     2594.90     2497.77     52.77 o 
  -4   0   7       47.23       44.12      3.91 o 
  -3   0   7       52.69       88.79      4.09 o 
  -2   0   7      104.31      110.32      4.74 o 
  -1   0   7      976.63     1018.21     18.60 o 
   0   0   7      213.18      188.54      7.04 o 
   1   0   7      156.26      181.80      4.31 o 
   2   0   7      797.60      807.30     12.24 o 
   3   0   7      700.67      685.38      9.82 o 
   4   0   7        6.18        4.19      2.14 o 
   5   0   7        1.37        2.38      2.35 o 
   6   0   7       81.64       85.73      5.68 o 
   7   0   7       29.45       21.14      9.31 o 
   8   0   7       23.55       22.79      9.26 o 
   9   0   7        6.04       12.16      9.72 o 
  10   0   7        7.04       29.20     12.64 o 
 -11   1   7       17.59       26.42     11.07 o 
 -10   1   7        6.37       21.11      6.83 o 
  -9   1   7        0.71        0.18      5.11 o 
  -8   1   7      254.53      230.69     12.79 o 
  -7   1   7       56.41       61.81      9.34 o 
  -6   1   7       21.29       12.06      5.98 o 
  -5   1   7       60.95       75.11      5.38 o 
  -4   1   7      487.49      507.50     24.02 o 
  -3   1   7     1567.63     1538.67     25.46 o 
  -2   1   7      382.15      403.74      8.42 o 
  -1   1   7      851.48      894.24     16.94 o 
   0   1   7       22.59       17.88      3.93 o 
   1   1   7      636.54      671.18      9.95 o 
   2   1   7      828.36      855.26     17.47 o 
   3   1   7      288.67      302.92      9.91 o 
   4   1   7        4.28        3.48      2.08 o 
   5   1   7      148.55      164.58      6.18 o 
   6   1   7       29.51       38.48      9.97 o 
   7   1   7        9.46       12.10      8.94 o 
   8   1   7        0.00       11.86     10.10 o 
   9   1   7        3.28        3.90      9.10 o 
 -11   2   7       11.34       13.85     10.79 o 
 -10   2   7        3.98        3.17      5.05 o 
  -9   2   7       38.32       20.42      5.71 o 
  -8   2   7      173.07      147.60     10.32 o 
  -7   2   7      101.15      104.99      8.25 o 
  -6   2   7      593.28      576.62     22.81 o 
  -5   2   7      556.60      623.24     26.71 o 
  -4   2   7      469.15      522.56     10.86 o 
  -3   2   7     2004.78     2160.22     23.65 o 
  -2   2   7      418.50      423.93      8.07 o 
  -1   2   7       78.22       70.68      3.76 o 
   0   2   7     1052.42     1119.10     21.55 o 
   1   2   7      300.08      322.06      7.89 o 
   2   2   7      259.13      279.57     15.96 o 
   3   2   7       30.26       40.87      4.75 o 
   4   2   7      774.93      845.94     19.74 o 
   5   2   7        1.18       14.88      7.45 o 
   6   2   7      161.65      163.02     16.64 o 
   7   2   7        0.04       -1.12      8.81 o 
   8   2   7       17.73       -0.80      8.78 o 
   9   2   7       13.18        5.28      9.58 o 
 -11   3   7       22.31       23.65     11.05 o 
 -10   3   7       60.14       83.97     14.19 o 
  -9   3   7        0.25       -6.29      6.29 o 
  -8   3   7        0.60        4.36      5.51 o 
  -7   3   7      194.19      179.33     22.95 o 
  -6   3   7      274.03      268.05     11.46 o 
  -5   3   7     1261.71     1292.63     20.72 o 
  -4   3   7      965.06      983.76     19.89 o 
  -3   3   7     1421.75     1497.40     26.35 o 
  -2   3   7     2875.00     3017.96     35.19 o 
  -1   3   7     1640.66     1742.08     21.99 o 
   0   3   7      421.55      383.18     10.07 o 
   1   3   7     1080.19     1197.58     19.47 o 
   2   3   7       35.32       35.41      2.95 o 
   3   3   7      639.13      651.84     15.50 o 
   4   3   7       55.90       56.85      5.23 o 
   5   3   7        0.82        2.29      7.80 o 
   6   3   7       79.22       95.44     13.75 o 
   7   3   7       21.85       17.43      9.46 o 
   8   3   7       16.43       -4.73      9.17 o 
   9   3   7        0.67       19.33      9.85 o 
 -11   4   7       25.38       35.31     11.23 o 
 -10   4   7       34.91       48.69     11.73 o 
  -9   4   7      103.96       90.78      8.19 o 
  -8   4   7        7.98        8.21      4.39 o 
  -7   4   7      104.13      107.25      8.30 o 
  -6   4   7       74.12       90.43      7.92 o 
  -5   4   7      539.16      541.15     15.15 o 
  -4   4   7      123.47      153.50      7.50 o 
  -3   4   7     2738.85     2850.92     46.95 o 
  -2   4   7      401.93      483.36     10.06 o 
  -1   4   7      545.46      589.05     10.14 o 
   0   4   7      241.36      222.40     11.71 o 
   1   4   7      136.82      141.04      5.52 o 
   2   4   7      490.72      527.81     12.14 o 
   3   4   7       34.57       45.77      4.28 o 
   4   4   7        7.60        8.43      3.77 o 
   5   4   7      107.25      118.88     14.06 o 
   6   4   7       68.57       74.38     12.38 o 
   7   4   7        0.05       -0.87      7.10 o 
   8   4   7        7.92       28.37     11.62 o 
   9   4   7        0.10       10.10     11.14 o 
 -11   5   7        1.62       12.93     11.91 o 
 -10   5   7       76.02       69.25     14.25 o 
  -9   5   7        5.72       13.07      8.89 o 
  -8   5   7      343.58      334.29     13.64 o 
  -7   5   7      141.95      133.23      8.24 o 
  -6   5   7        5.47       12.44      3.66 o 
  -5   5   7       18.08       28.06      4.07 o 
  -4   5   7     1371.27     1324.43     25.11 o 
  -3   5   7        4.97        6.63      1.85 o 
  -2   5   7     1636.24     1724.42     23.92 o 
  -1   5   7      480.82      462.16      9.14 o 
   0   5   7     1000.19      980.60     13.84 o 
   1   5   7      329.60      366.14      9.18 o 
   2   5   7      308.85      310.02     14.96 o 
   3   5   7       22.43       24.87      3.67 o 
   4   5   7       10.17       15.89      8.00 o 
   5   5   7       10.34       14.22      7.73 o 
   6   5   7        3.02       16.37      8.08 o 
   7   5   7       12.80       16.92      7.25 o 
   8   5   7       37.03       55.32     13.30 o 
   9   5   7        0.46       -0.13      8.60 o 
 -11   6   7       31.20       32.13     12.58 o 
 -10   6   7        0.00        7.57     10.92 o 
  -9   6   7        0.01       16.40     10.11 o 
  -8   6   7     1201.65     1245.99     47.73 o 
  -7   6   7     1041.14     1030.22     23.90 o 
  -6   6   7      337.29      348.89     11.60 o 
  -5   6   7       95.62      115.84      5.60 o 
  -4   6   7       35.73       27.59      3.71 o 
  -3   6   7      741.21      799.51     15.75 o 
  -2   6   7       46.49       30.86      3.56 o 
  -1   6   7     5238.68     5369.15     58.52 o 
   0   6   7      701.77      699.68     16.40 o 
   1   6   7     1037.19     1135.14     23.08 o 
   2   6   7      158.61      178.32     15.03 o 
   3   6   7       19.47       17.16      3.39 o 
   4   6   7       51.37       39.57      9.38 o 
   5   6   7        4.30       -1.24      6.57 o 
   6   6   7        6.09       -2.33      8.05 o 
   7   6   7       30.66       56.39     13.18 o 
   8   6   7       10.04        5.82      8.03 o 
 -11   7   7        8.45        0.79      8.52 o 
 -10   7   7       13.92       25.75     10.47 o 
  -9   7   7       69.40       68.17     13.62 o 
  -8   7   7      265.56      230.82     20.59 o 
  -7   7   7      258.38      292.25     10.47 o 
  -6   7   7      443.60      442.35     10.97 o 
  -5   7   7      733.85      708.65     13.90 o 
  -4   7   7       24.38       19.88      4.24 o 
  -3   7   7       92.39       83.61      5.37 o 
  -2   7   7       12.02       16.19      2.90 o 
  -1   7   7        0.04        1.49      2.28 o 
   0   7   7       24.50       36.32      4.40 o 
   1   7   7      591.02      613.54     20.31 o 
   2   7   7       77.44       81.66     11.40 o 
   3   7   7       96.87      117.76     13.91 o 
   4   7   7       16.29        6.10      7.07 o 
   5   7   7      109.94      119.86     14.89 o 
   6   7   7      218.15      228.95     20.70 o 
   7   7   7       45.96       64.52     13.71 o 
   8   7   7       23.58       21.42     10.34 o 
 -11   8   7       15.74       19.20     12.28 o 
 -10   8   7      151.34      145.47     19.06 o 
  -9   8   7       40.01       31.53     11.09 o 
  -8   8   7        6.12       10.52      9.60 o 
  -7   8   7      890.07      958.37     28.07 o 
  -6   8   7       82.11       73.03      3.80 o 
  -5   8   7      644.94      609.35     12.16 o 
  -4   8   7       80.13       67.16      4.12 o 
  -3   8   7       63.57       64.38      3.80 o 
  -2   8   7      919.89      936.37     14.59 o 
  -1   8   7      506.89      534.43     11.84 o 
   0   8   7      507.33      511.12     14.20 o 
   1   8   7     1174.03     1229.18     18.52 o 
   2   8   7      304.06      289.59     20.91 o 
   3   8   7       97.03       90.75     12.81 o 
   4   8   7        1.02        7.49      7.42 o 
   5   8   7       70.51       78.28     13.42 o 
   6   8   7      109.50       87.93     14.73 o 
   7   8   7        0.84       -9.51      9.51 o 
   8   8   7       86.36       63.03     14.58 o 
 -11   9   7       27.75       22.98      9.07 o 
 -10   9   7       52.67       51.62     14.18 o 
  -9   9   7        5.83       10.18      8.90 o 
  -8   9   7      303.05      354.00     20.52 o 
  -7   9   7        0.10        0.53      5.70 o 
  -6   9   7        0.10        6.91      4.65 o 
  -5   9   7      555.77      541.41     14.90 o 
  -4   9   7       15.38       15.61      1.89 o 
  -3   9   7      377.95      367.07      8.75 o 
  -2   9   7        2.53        4.57      3.59 o 
  -1   9   7       13.05       13.90      4.24 o 
   0   9   7      579.85      574.92     12.70 o 
   1   9   7        1.78        1.86      2.05 o 
   2   9   7      148.17      158.46     16.23 o 
   3   9   7      610.20      612.05     31.68 o 
   4   9   7       10.50       16.82      9.43 o 
   5   9   7       26.26       20.03      9.71 o 
   6   9   7       16.68       15.38      9.76 o 
   7   9   7        2.89       20.05     10.93 o 
 -10  10   7        2.04        6.95      9.86 o 
  -9  10   7        1.95      -11.10     11.10 o 
  -8  10   7        0.92       10.29      6.44 o 
  -7  10   7       38.79       45.42      7.40 o 
  -6  10   7       57.45       61.77     10.60 o 
  -5  10   7       26.09       23.91      6.09 o 
  -4  10   7      203.43      170.55      4.86 o 
  -3  10   7     2326.95     2336.24     28.44 o 
  -2  10   7     2144.49     2129.62     42.47 o 
  -1  10   7       67.15       68.26     11.36 o 
   0  10   7      319.38      342.55     13.19 o 
   1  10   7       86.02       78.11     13.82 o 
   2  10   7      123.99      133.53     15.50 o 
   3  10   7       34.69       40.35     10.72 o 
   4  10   7       46.03       45.73     12.12 o 
   5  10   7      109.48       75.27     13.76 o 
   6  10   7        0.18        5.89     10.24 o 
   7  10   7        1.20        5.85      9.97 o 
 -10  11   7       28.89       18.72     10.60 o 
  -9  11   7        2.34        8.75      7.00 o 
  -8  11   7       14.03        3.10      5.24 o 
  -7  11   7      692.18      673.84     23.99 o 
  -6  11   7      113.88      134.89     10.75 o 
  -5  11   7      354.17      373.12     15.93 o 
  -4  11   7      479.10      461.21     16.96 o 
  -3  11   7       82.19       80.31      6.22 o 
  -2  11   7     3196.29     3159.09     43.26 o 
  -1  11   7     3520.09     3476.59     57.94 o 
   0  11   7     1226.73     1186.43     27.59 o 
   1  11   7      166.09      148.10     12.36 o 
   2  11   7        3.01       11.35      8.24 o 
   3  11   7        2.68        4.88      8.69 o 
   4  11   7        0.08       12.71      9.81 o 
   5  11   7      224.60      252.04     22.99 o 
   6  11   7        0.13       -3.90      9.52 o 
 -10  12   7        7.10       15.33     12.33 o 
  -9  12   7       17.53       20.48      7.73 o 
  -8  12   7       28.94       28.08      7.88 o 
  -7  12   7       27.65       29.16      6.89 o 
  -6  12   7       73.52       83.02     13.37 o 
  -5  12   7      193.82      190.48     22.87 o 
  -4  12   7      279.75      279.69     13.42 o 
  -3  12   7      306.61      307.65     16.83 o 
  -2  12   7      460.37      487.65     14.00 o 
  -1  12   7       20.41       31.63      6.01 o 
   0  12   7      457.20      467.32     16.83 o 
   1  12   7      131.04      109.14      8.18 o 
   2  12   7        0.30        5.60      8.99 o 
   3  12   7        3.83        8.52      7.43 o 
   4  12   7        2.76       23.31     11.24 o 
   5  12   7       13.62       32.38     11.30 o 
   6  12   7       44.59       34.21     12.25 o 
 -10  13   7       14.96        9.55      8.31 o 
  -9  13   7      370.31      432.82     27.98 o 
  -8  13   7        9.76       21.21      8.36 o 
  -7  13   7      299.33      325.73     17.13 o 
  -6  13   7       74.79       73.27      8.64 o 
  -5  13   7      439.63      425.96     17.94 o 
  -4  13   7       23.99       30.20      5.92 o 
  -3  13   7       34.37       29.67      4.67 o 
  -2  13   7        5.66        4.29      3.69 o 
  -1  13   7      322.87      289.74     14.24 o 
   0  13   7        7.51       13.70      5.48 o 
   1  13   7      803.51      859.30     40.40 o 
   2  13   7       10.75        0.84      8.79 o 
   3  13   7       56.02       65.85     13.78 o 
   4  13   7       68.29       68.17     15.03 o 
   5  13   7       22.03       27.04     10.76 o 
  -9  14   7        1.58       -2.52      6.36 o 
  -8  14   7        2.14       -2.35      9.49 o 
  -7  14   7      328.17      323.34     17.56 o 
  -6  14   7       74.04       72.17      9.20 o 
  -5  14   7       54.58       61.34     10.45 o 
  -4  14   7       63.14       70.63     13.07 o 
  -3  14   7      720.27      678.35     18.39 o 
  -2  14   7       81.48       72.20      6.39 o 
  -1  14   7      133.80      129.81     10.67 o 
   0  14   7       32.08       42.11      8.02 o 
   1  14   7      151.60      142.14     17.38 o 
   2  14   7       32.51       24.93     10.28 o 
   3  14   7        3.11        5.20      9.02 o 
   4  14   7       14.37       21.21     11.23 o 
   5  14   7        1.56        5.54      9.27 o 
  -9  15   7        0.00        9.70     10.07 o 
  -8  15   7       14.73        6.90      9.24 o 
  -7  15   7      113.03      160.95     13.08 o 
  -6  15   7        6.98        7.13     17.59 o 
  -5  15   7        3.77        7.95     15.47 o 
  -4  15   7        4.48       -1.49      5.33 o 
  -3  15   7       32.35       29.59      5.37 o 
  -2  15   7       76.20       77.77      6.87 o 
  -1  15   7       42.67       39.59      7.10 o 
   0  15   7      195.85      232.48     21.78 o 
   1  15   7       21.37        8.69      8.28 o 
   2  15   7        1.90       -0.12      8.22 o 
   3  15   7      367.82      357.51     28.33 o 
   4  15   7       40.31       84.56     14.43 o 
  -8  16   7       49.93       50.80      9.08 o 
  -7  16   7       17.05       26.53      7.31 o 
  -6  16   7        0.02        2.74      6.63 o 
  -5  16   7       94.58      110.26     10.38 o 
  -4  16   7       91.17       79.86      9.02 o 
  -3  16   7       14.39        3.55      4.68 o 
  -2  16   7        3.77        0.14      9.17 o 
  -1  16   7      598.02      663.41     23.75 o 
   0  16   7       30.52       56.80     13.61 o 
   1  16   7        7.28       17.78     10.34 o 
   2  16   7      272.19      260.30     24.46 o 
   3  16   7       74.51       74.58     14.58 o 
  -8  17   7       56.50       71.57     15.00 o 
  -7  17   7        5.54       15.83      7.41 o 
  -6  17   7       14.48       11.59      6.92 o 
  -5  17   7       35.17       56.25      8.69 o 
  -4  17   7       27.81       12.97      6.22 o 
  -3  17   7       25.88       16.15      8.26 o 
  -2  17   7      131.12      115.22     31.06 o 
  -1  17   7       21.60       44.86     13.83 o 
   0  17   7      177.17      197.00     21.81 o 
   1  17   7      130.27      155.80     20.23 o 
   2  17   7       68.31       71.05     15.00 o 
  -7  18   7       20.50       63.34     12.97 o 
  -6  18   7       77.37      105.22     11.19 o 
  -5  18   7        4.97       38.13     11.39 o 
  -4  18   7        4.98       -5.33      8.02 o 
  -3  18   7       92.74      115.02     15.67 o 
  -2  18   7       41.38       43.90     12.94 o 
  -1  18   7        0.49       -1.69     10.18 o 
   0  18   7       22.23       32.98     11.85 o 
  -5  19   7        3.28       22.30     10.16 o 
  -4  19   7       55.93       37.67     10.57 o 
  -3  19   7       16.18       11.91      7.65 o 
  -2 -19   8        0.93        6.65      8.07 o 
   1 -19   8        5.53       19.18     11.49 o 
   2 -19   8       13.10       -0.48     10.75 o 
  -3 -18   8        2.30        2.37     10.19 o 
  -2 -18   8       10.28       -6.87      9.42 o 
  -1 -18   8        3.25       -9.74      9.74 o 
   0 -18   8       34.28       42.35     10.33 o 
   1 -18   8       26.66       16.64     11.29 o 
   2 -18   8        0.62       -0.48      8.15 o 
   3 -18   8       24.32       18.59     12.04 o 
   4 -18   8        0.02       24.86     12.22 o 
   5 -18   8      172.61      202.83     23.49 o 
  -3 -17   8       12.89       35.61     12.35 o 
  -2 -17   8      123.04      159.41     18.44 o 
  -1 -17   8       25.93        9.00      7.63 o 
   0 -17   8        0.65        6.13      7.43 o 
   1 -17   8       31.63       26.63      8.15 o 
   2 -17   8        0.00        2.06      8.59 o 
   3 -17   8      132.92      138.33     17.92 o 
   4 -17   8        0.14       15.38     11.08 o 
   5 -17   8        1.87       -6.20     11.91 o 
   6 -17   8        6.13       11.97      7.89 o 
  -4 -16   8      116.56      125.07     19.04 o 
  -3 -16   8       41.47       44.39     12.35 o 
  -2 -16   8       12.34       -1.05      9.17 o 
  -1 -16   8        3.58        4.49      8.48 o 
   0 -16   8        2.45       -6.11      6.11 o 
   1 -16   8        0.03       -5.58      5.58 o 
   2 -16   8       11.00        1.29      8.17 o 
   3 -16   8       16.10       31.89     11.87 o 
   4 -16   8       24.79       12.80      9.50 o 
   5 -16   8       10.85       16.17     10.78 o 
   6 -16   8        0.62       13.57      6.39 o 
   7 -16   8       61.38       45.82      9.15 o 
  -5 -15   8       18.96       45.27     14.60 o 
  -4 -15   8       12.21       22.08     10.02 o 
  -3 -15   8      103.53      134.22     16.95 o 
  -2 -15   8       73.83       74.59     12.69 o 
  -1 -15   8       66.36       66.39     12.26 o 
   0 -15   8        8.02       10.60      5.74 o 
   1 -15   8        0.96       10.13      5.93 o 
   2 -15   8      641.00      604.93     31.82 o 
   3 -15   8       32.00       37.66      6.39 o 
   4 -15   8      114.16      124.98     17.64 o 
   5 -15   8       50.78       55.43     13.80 o 
   6 -15   8        3.25        8.38     12.99 o 
   7 -15   8       10.40       45.32     11.47 o 
   8 -15   8       24.37       27.23     10.87 o 
  -5 -14   8       61.28      100.28     16.04 o 
  -4 -14   8      321.92      296.90     24.86 o 
  -3 -14   8       20.87       11.26      8.20 o 
  -2 -14   8      165.59      157.18     17.10 o 
  -1 -14   8       79.93       87.85     12.45 o 
   0 -14   8       89.12       71.27      8.20 o 
   1 -14   8      221.82      186.23     11.86 o 
   2 -14   8      542.26      508.05     22.43 o 
   3 -14   8      340.94      366.69     19.22 o 
   4 -14   8      353.97      305.12     24.07 o 
   5 -14   8      143.42      146.83     16.93 o 
   6 -14   8       17.86       16.26      7.08 o 
   7 -14   8        7.80        2.52     15.70 o 
   8 -14   8       48.79       57.75      9.61 o 
   9 -14   8       36.03       43.01     12.74 o 
  -6 -13   8      211.60      270.10     25.15 o 
  -5 -13   8       16.66        8.84      8.93 o 
  -4 -13   8      213.26      203.23     20.91 o 
  -3 -13   8       76.70       65.69     12.47 o 
  -2 -13   8       38.12       43.70     10.12 o 
  -1 -13   8      188.35      166.54     15.78 o 
   0 -13   8       59.76       52.58     13.62 o 
   1 -13   8      104.97      118.51     10.97 o 
   2 -13   8       48.38       56.29      7.78 o 
   3 -13   8       13.93        4.91      6.27 o 
   4 -13   8        1.76       -0.26      3.48 o 
   5 -13   8       11.52        8.37      7.24 o 
   6 -13   8        3.80        3.69      6.05 o 
   7 -13   8        3.71        8.71      7.45 o 
   8 -13   8       37.73       41.77      8.27 o 
   9 -13   8       25.33       36.80     10.56 o 
  -6 -12   8        4.85        9.06      8.13 o 
  -5 -12   8      112.17      102.01     15.62 o 
  -4 -12   8        4.63        3.70      9.05 o 
  -3 -12   8        0.50        3.09      8.66 o 
  -2 -12   8      525.06      565.46     29.67 o 
  -1 -12   8        5.11        7.86      7.55 o 
   0 -12   8      988.60      924.09     26.20 o 
   1 -12   8      586.40      560.60     25.56 o 
   2 -12   8      590.21      632.85     20.08 o 
   3 -12   8       87.44       81.64      7.44 o 
   4 -12   8      454.24      442.25     16.23 o 
   5 -12   8      209.16      198.47      9.50 o 
   6 -12   8      508.50      479.52     20.76 o 
   7 -12   8       21.10       18.93      7.01 o 
   8 -12   8      185.73      210.82     21.78 o 
   9 -12   8        0.07        0.35     10.32 o 
  -7 -11   8        1.26        9.86     11.48 o 
  -6 -11   8        5.35       18.49     10.87 o 
  -5 -11   8        1.79       -8.86     10.08 o 
  -4 -11   8      323.96      315.60     24.06 o 
  -3 -11   8      600.09      609.08     31.19 o 
  -2 -11   8       32.44       39.01     10.27 o 
  -1 -11   8      522.08      572.09     27.74 o 
   0 -11   8      365.45      350.33     20.23 o 
   1 -11   8      308.91      322.34     14.23 o 
   2 -11   8      937.35      896.72     23.98 o 
   3 -11   8      601.38      604.92     18.94 o 
   4 -11   8      201.76      178.15     10.33 o 
   5 -11   8        1.99        0.63      3.57 o 
   6 -11   8      376.42      369.16     13.27 o 
   7 -11   8       37.05       23.71      7.14 o 
   8 -11   8       13.88        1.83      6.50 o 
   9 -11   8        0.86        5.35      6.41 o 
  -8 -10   8        0.02       15.84     10.26 o 
  -7 -10   8        2.10        8.52     10.29 o 
  -6 -10   8        0.54       -9.97      9.97 o 
  -5 -10   8      137.12      150.64     17.68 o 
  -4 -10   8      281.52      269.11     21.39 o 
  -3 -10   8        0.05       -7.35      7.35 o 
  -2 -10   8      282.46      279.66      9.45 o 
  -1 -10   8        1.61        0.25      5.70 o 
   0 -10   8      281.44      245.44     15.33 o 
   1 -10   8     1063.79     1014.58     25.45 o 
   2 -10   8     1481.60     1459.94     34.59 o 
   3 -10   8     3070.30     2998.90     50.95 o 
   4 -10   8        3.52        7.63      4.28 o 
   5 -10   8       42.66       34.43      5.11 o 
   6 -10   8        0.00       -2.96      3.42 o 
   7 -10   8       20.64       14.16      6.28 o 
   8 -10   8       85.61       82.95     11.29 o 
   9 -10   8        4.32        5.22     12.15 o 
  -8  -9   8       23.45       32.32     12.21 o 
  -7  -9   8       84.89       77.32     15.51 o 
  -6  -9   8       38.62       26.21     11.28 o 
  -5  -9   8      113.76      121.37     15.76 o 
  -4  -9   8      108.07      100.24     14.15 o 
  -3  -9   8       44.81       34.33      2.72 o 
  -2  -9   8       13.94       14.80      3.71 o 
  -1  -9   8      729.10      748.64     17.12 o 
   0  -9   8        3.41       -0.39      2.37 o 
   1  -9   8      400.40      383.21     16.05 o 
   2  -9   8       55.62       35.08      5.24 o 
   3  -9   8     1469.75     1446.55     33.08 o 
   4  -9   8     2316.57     2243.30     41.25 o 
   5  -9   8     1829.76     1826.23     30.48 o 
   6  -9   8      151.96      149.45     11.37 o 
   7  -9   8      211.33      233.74     14.02 o 
   8  -9   8       32.15       34.19      8.21 o 
   9  -9   8        6.77       16.75      7.47 o 
  10  -9   8        0.33       -2.92      9.75 o 
  -9  -8   8       34.96       76.97     15.42 o 
  -8  -8   8       67.77       64.79     14.46 o 
  -7  -8   8       61.97       42.16     11.84 o 
  -6  -8   8      210.35      222.52     20.10 o 
  -5  -8   8        0.79       -5.58      8.76 o 
  -4  -8   8       26.72       24.87      8.09 o 
  -3  -8   8      184.02      169.36     15.30 o 
  -2  -8   8       50.75       41.78      5.06 o 
  -1  -8   8       62.23       67.16      4.66 o 
   0  -8   8       78.50       84.35      6.69 o 
   1  -8   8     1124.71     1110.37     25.58 o 
   2  -8   8      342.76      359.33     13.37 o 
   3  -8   8      351.62      361.62     13.52 o 
   4  -8   8      205.91      196.84     15.68 o 
   5  -8   8        0.97       20.18     11.24 o 
   6  -8   8      850.20      883.21     25.46 o 
   7  -8   8      113.79      103.39      9.32 o 
   8  -8   8       15.12       15.20      6.24 o 
   9  -8   8        2.88        0.65      6.22 o 
  10  -8   8        2.57      -10.45     10.45 o 
  -9  -7   8       12.63        8.90      8.91 o 
  -8  -7   8      117.99      118.98     16.94 o 
  -7  -7   8      330.15      357.26     26.44 o 
  -6  -7   8      285.01      281.62     22.33 o 
  -5  -7   8       65.62       82.99     13.42 o 
  -4  -7   8      132.66      137.79     15.08 o 
  -3  -7   8       14.86       14.39      7.68 o 
  -2  -7   8       93.12       97.38     11.26 o 
  -1  -7   8      698.63      726.62     15.38 o 
   0  -7   8      458.89      426.52     14.74 o 
   1  -7   8      485.99      468.17     24.55 o 
   2  -7   8      274.95      272.68     12.31 o 
   3  -7   8       97.16       83.56      6.95 o 
   4  -7   8      104.48      109.19      8.34 o 
   5  -7   8      595.07      571.81     18.82 o 
   6  -7   8        2.06        5.77      5.53 o 
   7  -7   8      117.26      117.49      9.64 o 
   8  -7   8       99.09      103.19      8.14 o 
   9  -7   8        0.11       -5.35      8.11 o 
  -9  -6   8        0.57       12.43      8.99 o 
  -8  -6   8        3.65        1.88      9.17 o 
  -7  -6   8       16.41        9.19      8.14 o 
  -6  -6   8      447.76      443.14     26.73 o 
  -5  -6   8      808.65      819.37     35.08 o 
  -4  -6   8     1808.26     1843.42     54.86 o 
  -3  -6   8        6.27       17.60      8.60 o 
  -2  -6   8      221.39      256.19     16.53 o 
  -1  -6   8      109.51      102.02      4.82 o 
   0  -6   8       94.56      113.69     10.93 o 
   1  -6   8       71.33       82.96      6.64 o 
   2  -6   8        4.85        4.19      3.52 o 
   3  -6   8     1919.52     1849.97     48.68 o 
   4  -6   8     1076.55     1115.27     25.55 o 
   5  -6   8       31.64       26.45      5.05 o 
   6  -6   8      234.72      225.05     29.33 o 
   7  -6   8      418.65      459.81     27.15 o 
   8  -6   8        4.78       -0.65      4.35 o 
   9  -6   8       71.13       79.08     10.21 o 
 -10  -5   8        2.11        3.87      9.44 o 
  -9  -5   8       27.99       33.32     11.62 o 
  -8  -5   8       43.00       40.68     10.57 o 
  -7  -5   8       60.54       77.74     12.86 o 
  -6  -5   8       25.33       30.57     10.24 o 
  -5  -5   8      179.57      167.29      5.09 o 
  -4  -5   8      226.89      274.47     18.66 o 
  -3  -5   8     2086.25     2325.78     59.77 o 
  -2  -5   8      431.98      450.38     21.30 o 
  -1  -5   8       89.09       78.27      3.94 o 
   0  -5   8     1274.48     1441.55     39.92 o 
   1  -5   8      835.08      920.24     21.02 o 
   2  -5   8     1566.91     1562.74     41.88 o 
   3  -5   8      365.02      419.53     18.77 o 
   4  -5   8       78.74       77.97      6.41 o 
   5  -5   8        2.69       12.61      3.92 o 
   6  -5   8      698.73      688.04     17.25 o 
   7  -5   8        0.23       -0.49      4.08 o 
   8  -5   8       94.63       99.46     10.28 o 
   9  -5   8      315.57      313.33     25.63 o 
 -10  -4   8        9.59        7.53      9.57 o 
  -9  -4   8       18.21       12.93      9.54 o 
  -8  -4   8       34.50       30.69      9.41 o 
  -7  -4   8       30.94       33.90      9.97 o 
  -6  -4   8       55.59       46.93      4.05 o 
  -5  -4   8       93.94       77.93      2.79 o 
  -4  -4   8      376.57      397.71     21.81 o 
  -3  -4   8      475.49      455.80     22.13 o 
  -2  -4   8    14402.58    15272.39    268.81 o 
  -1  -4   8      220.38      265.89      7.45 o 
   0  -4   8     2828.35     2897.97     42.47 o 
   1  -4   8      248.23      277.80      9.83 o 
   2  -4   8     1172.13     1321.52     25.60 o 
   3  -4   8     1411.78     1515.95     23.56 o 
   4  -4   8        2.86        9.87      3.21 o 
   5  -4   8       48.43       47.43      4.57 o 
   6  -4   8       74.48       75.29      5.88 o 
   7  -4   8      301.45      349.50     12.28 o 
   8  -4   8        0.00       -2.09      8.82 o 
   9  -4   8       60.67       61.50     14.05 o 
 -11  -3   8       74.21       83.69     12.37 o 
 -10  -3   8        1.59        0.61      8.97 o 
  -9  -3   8       26.73       15.38      9.20 o 
  -8  -3   8       14.87       -5.12      8.39 o 
  -7  -3   8      160.12      141.16     10.70 o 
  -6  -3   8        0.01        1.62      2.61 o 
  -5  -3   8       34.93       36.25      3.76 o 
  -4  -3   8        4.11       10.22      7.58 o 
  -3  -3   8        1.55       -3.93      6.20 o 
  -2  -3   8      464.42      445.46     20.24 o 
  -1  -3   8     5327.50     5579.48     72.29 o 
   0  -3   8    21607.27    22685.38    218.25 o 
   1  -3   8       29.63       38.95      7.80 o 
   2  -3   8       92.14       93.35      4.77 o 
   3  -3   8        0.21        0.54      1.97 o 
   4  -3   8      393.61      365.66      8.44 o 
   5  -3   8        0.85        4.66      3.93 o 
   6  -3   8      199.55      190.69     12.56 o 
   7  -3   8      104.64      104.60      6.96 o 
   8  -3   8      278.50      281.87     24.05 o 
   9  -3   8      300.08      276.18     24.31 o 
 -11  -2   8        3.98       14.31     12.48 o 
 -10  -2   8       47.95       52.38     21.32 o 
  -9  -2   8      309.66      301.47     23.31 o 
  -8  -2   8        2.18       -0.09      7.35 o 
  -7  -2   8       59.09       54.72      6.69 o 
  -6  -2   8       23.56       21.87      3.58 o 
  -5  -2   8        0.30        1.70      2.12 o 
  -4  -2   8      369.61      393.49      9.39 o 
  -3  -2   8       95.60      117.09      3.82 o 
  -2  -2   8      998.61     1086.83     13.87 o 
  -1  -2   8      124.18      157.67      4.66 o 
   0  -2   8     8298.88     9018.71    120.55 o 
   1  -2   8      374.35      429.88     11.64 o 
   2  -2   8     1438.91     1493.44     18.07 o 
   3  -2   8       97.54       98.59      4.01 o 
   4  -2   8       29.78       25.87      2.56 o 
   5  -2   8      475.04      530.92     10.36 o 
   6  -2   8      321.03      337.36     10.68 o 
   7  -2   8        9.91       16.82      8.81 o 
   8  -2   8       10.23       21.99      9.12 o 
   9  -2   8       63.29       58.70     13.27 o 
 -11  -1   8       42.68       33.18      7.75 o 
 -10  -1   8        3.60        3.18     14.51 o 
  -9  -1   8       29.43       23.85      9.56 o 
  -8  -1   8        3.16       -2.34      4.15 o 
  -7  -1   8      295.89      302.22     20.19 o 
  -6  -1   8       26.21       30.87      5.03 o 
  -5  -1   8       14.10       21.48      3.22 o 
  -4  -1   8      156.38      166.09      6.38 o 
  -3  -1   8       49.02       50.39      3.53 o 
  -2  -1   8     3201.63     3215.88     35.55 o 
  -1  -1   8     2194.39     2343.09     28.07 o 
   0  -1   8     2832.75     2822.14     33.07 o 
   1  -1   8     2481.11     2774.84     45.74 o 
   2  -1   8     5148.56     5539.79     58.98 o 
   3  -1   8        3.81        1.64      1.53 o 
   4  -1   8      241.17      252.64      7.91 o 
   5  -1   8        9.47       13.57      2.83 o 
   6  -1   8      178.27      166.67      8.40 o 
   7  -1   8        7.04       32.09     11.12 o 
   8  -1   8        0.01        0.22      7.66 o 
   9  -1   8      102.52      106.58     15.99 o 
 -11   0   8        0.26       -8.77      8.77 o 
 -10   0   8       12.32       12.62      8.35 o 
  -9   0   8      104.29       98.33      9.83 o 
  -8   0   8        0.07        8.52      7.05 o 
  -7   0   8       17.08       22.94      7.55 o 
  -6   0   8       67.97       60.08      5.15 o 
  -5   0   8       58.51       64.47      4.99 o 
  -4   0   8      224.68      195.95      7.56 o 
  -3   0   8        5.91        5.05      2.24 o 
  -2   0   8       15.92        9.96      2.53 o 
  -1   0   8      256.28      262.97      8.00 o 
   0   0   8     1265.50     1241.01     38.06 o 
   1   0   8       79.27       93.25      4.98 o 
   2   0   8     1593.54     1650.01     21.16 o 
   3   0   8      212.59      225.14      6.07 o 
   4   0   8      364.59      387.64     10.31 o 
   5   0   8       15.30        7.83      3.86 o 
   6   0   8       49.78       64.75     11.56 o 
   7   0   8       35.02       19.94      9.59 o 
   8   0   8       40.89       42.13     12.43 o 
   9   0   8        7.51        2.83      8.81 o 
 -11   1   8       18.74       45.20     12.31 o 
 -10   1   8       67.53       65.07      8.34 o 
  -9   1   8       21.54       16.48      5.59 o 
  -8   1   8        0.21       -0.21      4.82 o 
  -7   1   8       99.16       97.02     11.62 o 
  -6   1   8       83.93       69.08      9.23 o 
  -5   1   8        3.83        3.14      3.08 o 
  -4   1   8      190.40      212.40      8.27 o 
  -3   1   8      347.90      320.22     10.25 o 
  -2   1   8     1169.86     1228.04     18.19 o 
  -1   1   8     1032.42     1030.33     19.48 o 
   0   1   8        3.71        1.43      4.42 o 
   1   1   8      408.03      436.80      8.56 o 
   2   1   8       19.40       24.99      2.88 o 
   3   1   8       73.14       79.46      9.69 o 
   4   1   8     2278.59     2179.11     60.23 o 
   5   1   8        0.18        2.43      6.70 o 
   6   1   8       68.19       72.08     13.21 o 
   7   1   8      105.31      104.85     15.32 o 
   8   1   8        4.85       21.32      9.66 o 
   9   1   8       20.61        8.68     10.39 o 
 -11   2   8        0.12        7.19      8.26 o 
 -10   2   8       52.01       53.42     10.70 o 
  -9   2   8        1.99        2.56     12.19 o 
  -8   2   8        3.23        9.72      5.03 o 
  -7   2   8      148.74      155.08     10.05 o 
  -6   2   8        6.75        8.26      5.12 o 
  -5   2   8      161.19      164.82     11.47 o 
  -4   2   8        2.05        2.55      2.63 o 
  -3   2   8     2041.12     2221.23     27.52 o 
  -2   2   8      703.91      673.12     11.77 o 
  -1   2   8     2541.51     2662.25     54.36 o 
   0   2   8     3525.27     3616.55     75.25 o 
   1   2   8        2.18        0.86      1.72 o 
   2   2   8       25.45       41.77      8.17 o 
   3   2   8       44.77       60.32      4.61 o 
   4   2   8        7.81        2.38      2.78 o 
   5   2   8       70.38       52.41     11.06 o 
   6   2   8      506.12      482.90     28.48 o 
   7   2   8       66.43       78.24     13.66 o 
   8   2   8        0.00        9.80     10.52 o 
   9   2   8       12.59       11.89     10.06 o 
 -11   3   8        9.22        4.54      8.72 o 
 -10   3   8       27.78       29.31     11.58 o 
  -9   3   8        1.51       -0.32      4.68 o 
  -8   3   8       70.95       86.31      8.07 o 
  -7   3   8        2.41        2.07      4.62 o 
  -6   3   8       27.69       22.79      4.68 o 
  -5   3   8        1.73        6.78      4.41 o 
  -4   3   8       26.46       18.52      4.95 o 
  -3   3   8      197.99      189.69      5.56 o 
  -2   3   8     3006.16     3108.70     36.44 o 
  -1   3   8     4814.86     5229.92     67.10 o 
   0   3   8      731.32      727.69     15.46 o 
   1   3   8      473.30      429.64     13.85 o 
   2   3   8      142.07      154.39     13.48 o 
   3   3   8      920.33      930.55     19.21 o 
   4   3   8        4.04        3.46      3.05 o 
   5   3   8      120.78      132.20     15.44 o 
   6   3   8       44.82       26.33     10.47 o 
   7   3   8       61.96       60.94     12.54 o 
   8   3   8       93.63      111.71     16.43 o 
   9   3   8        0.03       -3.56     10.07 o 
 -11   4   8        4.52      -10.25     10.25 o 
 -10   4   8       61.59       81.48     14.53 o 
  -9   4   8        2.67       -1.07      5.64 o 
  -8   4   8        4.14        1.53      3.95 o 
  -7   4   8        6.97        8.85      4.34 o 
  -6   4   8       25.59       28.84      4.94 o 
  -5   4   8      303.00      335.04     11.97 o 
  -4   4   8       62.14       74.33     10.69 o 
  -3   4   8      794.12      836.38     13.07 o 
  -2   4   8      577.29      519.90     10.56 o 
  -1   4   8      119.80      113.28      6.41 o 
   0   4   8     2107.70     2230.10     44.26 o 
   1   4   8        2.01       10.77      2.72 o 
   2   4   8      609.79      577.05     16.58 o 
   3   4   8      527.88      542.59     13.88 o 
   4   4   8       41.53       43.77     11.71 o 
   5   4   8      187.31      180.00     16.89 o 
   6   4   8       46.35       55.14     12.03 o 
   7   4   8       54.41       53.26     12.57 o 
   8   4   8       57.88       61.40     13.69 o 
   9   4   8        4.57      -10.47     10.47 o 
 -11   5   8       34.81       61.83     13.30 o 
 -10   5   8      102.51       99.06     15.28 o 
  -9   5   8      158.49      152.60     17.75 o 
  -8   5   8        2.67        4.93     11.86 o 
  -7   5   8      252.06      235.07     17.91 o 
  -6   5   8       32.80       27.55      7.72 o 
  -5   5   8       60.33       80.71     13.54 o 
  -4   5   8       55.91       53.90      5.10 o 
  -3   5   8       48.00       29.34      2.76 o 
  -2   5   8      113.81      132.03      5.41 o 
  -1   5   8      384.15      418.75      8.51 o 
   0   5   8      128.39      117.99      6.15 o 
   1   5   8     1170.00     1209.01     20.95 o 
   2   5   8      119.28       95.26      4.65 o 
   3   5   8        6.09       13.59      4.00 o 
   4   5   8      372.45      368.13     23.06 o 
   5   5   8       95.56       87.59     12.90 o 
   6   5   8        1.34       10.10      8.13 o 
   7   5   8       94.39       81.86     14.20 o 
   8   5   8      113.73      110.61     17.68 o 
 -11   6   8        3.66       -2.92     10.72 o 
 -10   6   8      199.74      263.18     23.68 o 
  -9   6   8      628.47      637.14     34.93 o 
  -8   6   8     1280.41     1277.22     49.18 o 
  -7   6   8     1074.63      997.18     23.37 o 
  -6   6   8      424.82      461.00     14.05 o 
  -5   6   8       87.44       85.30      8.01 o 
  -4   6   8        3.73       -0.06      2.50 o 
  -3   6   8      874.00      981.63     17.91 o 
  -2   6   8       26.47       11.38      2.68 o 
  -1   6   8      273.97      352.45      9.02 o 
   0   6   8        8.33        8.74      1.46 o 
   1   6   8       64.51       63.01      4.42 o 
   2   6   8     1732.20     1722.41     29.13 o 
   3   6   8      168.70      212.54     11.54 o 
   4   6   8       40.37       31.48      9.86 o 
   5   6   8      172.36      168.94     17.73 o 
   6   6   8       37.16       53.08     11.74 o 
   7   6   8      215.33      202.46     20.89 o 
   8   6   8        1.33        4.89      9.25 o 
 -11   7   8       13.12       33.71     13.05 o 
 -10   7   8       77.85       88.97     15.01 o 
  -9   7   8       41.48       25.77     10.94 o 
  -8   7   8       83.31       90.56     14.67 o 
  -7   7   8      628.09      611.72     16.51 o 
  -6   7   8     1792.52     1890.96     37.79 o 
  -5   7   8      279.00      251.85      8.22 o 
  -4   7   8       77.31       70.43      5.28 o 
  -3   7   8       62.40       64.67      4.85 o 
  -2   7   8       34.63       35.37      3.49 o 
  -1   7   8       13.92        8.53      2.25 o 
   0   7   8       75.60       96.01      4.10 o 
   1   7   8      129.52      144.93     14.25 o 
   2   7   8        0.69       -1.65      8.08 o 
   3   7   8       87.31       92.06     13.98 o 
   4   7   8        0.11       -1.98      8.26 o 
   5   7   8       63.63       79.33     13.66 o 
   6   7   8      157.21      140.72     17.68 o 
   7   7   8       12.52       15.26      9.23 o 
   8   7   8        0.51       22.32     12.35 o 
 -11   8   8        0.75        1.86      8.87 o 
 -10   8   8        8.38       -3.37      9.35 o 
  -9   8   8      240.97      202.85     20.75 o 
  -8   8   8      150.30      147.88     17.29 o 
  -7   8   8      112.23      107.54     14.17 o 
  -6   8   8      304.66      277.29      9.71 o 
  -5   8   8       10.20        3.97      2.44 o 
  -4   8   8      210.43      212.54      7.30 o 
  -3   8   8       63.54       62.90      4.97 o 
  -2   8   8        1.39        2.06      2.83 o 
  -1   8   8     2643.59     2646.08     49.87 o 
   0   8   8       35.23       23.57      8.06 o 
   1   8   8      107.98       99.19      5.84 o 
   2   8   8        2.66        2.43      7.37 o 
   3   8   8      525.38      478.10     27.67 o 
   4   8   8      535.33      524.79     29.98 o 
   5   8   8      233.28      284.39     23.57 o 
   6   8   8       11.90       19.11      9.61 o 
   7   8   8       47.37       56.22     13.25 o 
 -10   9   8       11.90       15.73     10.29 o 
  -9   9   8       36.27       28.46     11.01 o 
  -8   9   8       16.18       16.02      8.61 o 
  -7   9   8       10.05        5.04      5.29 o 
  -6   9   8      834.38      811.77     24.54 o 
  -5   9   8       63.40       69.86      4.30 o 
  -4   9   8      557.08      511.40      9.54 o 
  -3   9   8       88.80      104.72      4.84 o 
  -2   9   8       19.67       16.91      3.33 o 
  -1   9   8      136.05      115.01      5.70 o 
   0   9   8      644.62      661.83     18.12 o 
   1   9   8      540.85      528.41     14.78 o 
   2   9   8      131.22      115.09     14.47 o 
   3   9   8       21.28       51.87     11.59 o 
   4   9   8        8.00       -1.77      7.20 o 
   5   9   8      117.26      105.70     15.50 o 
   6   9   8      294.24      296.35     25.21 o 
   7   9   8        1.36       17.26     11.01 o 
 -10  10   8       44.58       81.08     15.76 o 
  -9  10   8       79.48       86.45     15.36 o 
  -8  10   8        1.44        2.86     13.05 o 
  -7  10   8        0.01       -4.52      6.24 o 
  -6  10   8        0.00        6.49      5.14 o 
  -5  10   8       77.08       93.95      8.48 o 
  -4  10   8      512.51      519.49     17.40 o 
  -3  10   8      194.47      198.07     14.24 o 
  -2  10   8      505.36      519.24     13.30 o 
  -1  10   8       41.66       54.01      4.45 o 
   0  10   8       66.44       67.72      6.52 o 
   1  10   8       37.32       23.88      5.90 o 
   2  10   8       14.72       20.81     10.33 o 
   3  10   8       17.36       17.52      8.15 o 
   4  10   8       43.31       32.23     11.04 o 
   5  10   8        1.52       -9.99      9.99 o 
   6  10   8        5.37        0.38     10.03 o 
 -10  11   8      340.95      383.70     30.50 o 
  -9  11   8      101.14       95.85     15.59 o 
  -8  11   8       41.72       60.99      9.00 o 
  -7  11   8      155.76      118.29     10.68 o 
  -6  11   8       38.65       14.84      7.27 o 
  -5  11   8       13.48       15.95      5.30 o 
  -4  11   8     1162.52     1189.52     33.98 o 
  -3  11   8       72.76       74.73      6.02 o 
  -2  11   8      149.47      125.79     17.37 o 
  -1  11   8      368.64      417.18     11.75 o 
   0  11   8       81.33      117.07     10.87 o 
   1  11   8       84.83       75.09      6.26 o 
   2  11   8       38.66       20.56      8.86 o 
   3  11   8        0.98       -5.73      8.79 o 
   4  11   8       27.25       26.97     10.85 o 
   5  11   8       22.10       30.02     10.82 o 
   6  11   8      110.58      153.50     19.85 o 
  -9  12   8       47.41       42.96      9.18 o 
  -8  12   8       19.01       12.35      8.91 o 
  -7  12   8       68.23       77.33      9.39 o 
  -6  12   8       38.23       39.24      7.38 o 
  -5  12   8       12.09        7.90      4.89 o 
  -4  12   8        0.07        3.97      5.92 o 
  -3  12   8      126.16      136.93      8.02 o 
  -2  12   8      731.25      748.66     17.56 o 
  -1  12   8       44.62       49.02      6.95 o 
   0  12   8      141.47      146.88      9.57 o 
   1  12   8       15.00       24.20     10.36 o 
   2  12   8       11.39       17.85      9.85 o 
   3  12   8        1.48       12.01     10.49 o 
   4  12   8        7.83       19.28     10.83 o 
   5  12   8       42.27       46.75     12.64 o 
  -9  13   8       16.83       32.12     13.39 o 
  -8  13   8      372.80      406.87     21.35 o 
  -7  13   8      640.79      608.01     23.49 o 
  -6  13   8      876.18      921.56     28.06 o 
  -5  13   8      754.87      711.76     23.28 o 
  -4  13   8       72.02       77.02      7.71 o 
  -3  13   8       17.69       23.47      4.66 o 
  -2  13   8       48.40       47.88      5.18 o 
  -1  13   8        5.65        9.01      5.40 o 
   0  13   8      626.71      656.67     30.85 o 
   1  13   8        4.83        2.37      8.75 o 
   2  13   8        0.77       12.63     10.62 o 
   3  13   8       37.40       25.62     10.56 o 
   4  13   8       16.44       18.74     11.18 o 
   5  13   8       11.72       12.74     11.24 o 
  -9  14   8       57.58       59.33      9.84 o 
  -8  14   8        7.04       15.61      6.96 o 
  -7  14   8      414.73      382.68     19.15 o 
  -6  14   8      546.87      565.15     21.98 o 
  -5  14   8      415.80      407.24     42.49 o 
  -4  14   8      594.86      570.06     25.95 o 
  -3  14   8       42.87       54.34      6.03 o 
  -2  14   8      167.54      197.17      9.66 o 
  -1  14   8        0.23       -3.89      4.94 o 
   0  14   8       49.79       47.46     12.68 o 
   1  14   8       79.39       48.20     11.69 o 
   2  14   8      323.13      368.39     27.75 o 
   3  14   8        3.52        2.48     10.25 o 
   4  14   8       16.66        8.50     10.05 o 
  -9  15   8       65.99       58.06     13.41 o 
  -8  15   8      183.71      193.82     15.52 o 
  -7  15   8      114.36      131.48     12.39 o 
  -6  15   8       51.23       67.20     14.58 o 
  -5  15   8       50.86       85.50      9.37 o 
  -4  15   8       33.42       43.40      6.88 o 
  -3  15   8        1.95        2.86      4.21 o 
  -2  15   8       24.05       23.00      6.21 o 
  -1  15   8       15.62       15.66      5.88 o 
   0  15   8       97.17       78.14     14.10 o 
   1  15   8      271.66      299.13     25.17 o 
   2  15   8        3.10        5.59     10.14 o 
   3  15   8       53.55      101.80     17.57 o 
  -8  16   8       20.97       33.77     10.50 o 
  -7  16   8        6.43       -1.39      5.77 o 
  -6  16   8       36.93       56.55     10.87 o 
  -5  16   8       40.45       72.12      9.20 o 
  -4  16   8      181.39      236.37     13.77 o 
  -3  16   8       23.09       25.22      7.09 o 
  -2  16   8        7.10        7.83      6.25 o 
  -1  16   8        3.41       13.62     11.10 o 
   0  16   8      512.28      558.36     34.77 o 
   1  16   8       10.74       -4.17      9.00 o 
   2  16   8        0.06       -9.49      9.49 o 
  -8  17   8       94.00      129.38     17.67 o 
  -7  17   8      151.42      159.11     13.47 o 
  -6  17   8       62.73       56.18      8.67 o 
  -5  17   8       82.06       74.90     14.58 o 
  -4  17   8       66.52       37.97     11.47 o 
  -3  17   8        5.83       12.85      8.63 o 
  -2  17   8       40.30       28.28     12.03 o 
  -1  17   8        6.23       12.10     10.80 o 
   0  17   8       57.30       45.55     14.50 o 
   1  17   8       70.53       72.46     15.66 o 
  -6  18   8        0.00        7.98      9.12 o 
  -5  18   8       67.62       88.76     15.34 o 
  -4  18   8        7.25       22.31     10.09 o 
  -3  18   8       73.16       88.85     14.08 o 
  -2  18   8       26.58       26.98     10.56 o 
  -5  19   8        0.13       25.19     10.52 o 
  -4  19   8      100.14       74.48     13.67 o 
  -1 -19   9       67.82       56.19     11.28 o 
  -2 -18   9        0.88       -4.68      8.28 o 
  -1 -18   9        9.07       13.08      8.58 o 
   0 -18   9        1.17        9.45      7.61 o 
   1 -18   9      104.83       90.12     16.02 o 
   2 -18   9        7.74       28.76     11.50 o 
   3 -18   9       26.51       19.85     10.11 o 
   4 -18   9       22.23       47.77     15.69 o 
  -3 -17   9        2.06        5.37      8.87 o 
  -2 -17   9       88.35       93.38     15.32 o 
  -1 -17   9        7.97       -9.26      9.26 o 
   0 -17   9      134.56      121.86     15.01 o 
   1 -17   9       90.88      103.56     10.07 o 
   2 -17   9        0.00       -0.77      9.70 o 
   3 -17   9      360.22      419.90     30.22 o 
   4 -17   9      113.64      158.24     20.75 o 
   5 -17   9      130.06      140.00     19.51 o 
   6 -17   9      136.37      179.34     21.36 o 
  -4 -16   9        2.12       17.33     10.61 o 
  -3 -16   9       14.53       14.86     10.09 o 
  -2 -16   9        0.80       -6.86      9.42 o 
  -1 -16   9       29.25       17.36      8.98 o 
   0 -16   9        2.92        3.96      6.64 o 
   1 -16   9       45.84       65.48      8.63 o 
   2 -16   9        0.16        8.52      6.71 o 
   3 -16   9        6.68       40.62     13.05 o 
   4 -16   9       26.91       13.37      9.01 o 
   5 -16   9      135.38      137.48     18.22 o 
   6 -16   9       53.53       42.34     11.48 o 
   7 -16   9      120.48      135.24     18.46 o 
  -5 -15   9      193.57      224.97     23.29 o 
  -4 -15   9        4.42       22.16     11.95 o 
  -3 -15   9       80.80       67.04     13.65 o 
  -2 -15   9        0.10       10.28      9.34 o 
  -1 -15   9      104.77      116.71     15.13 o 
   0 -15   9        7.18       -7.88      7.88 o 
   1 -15   9      119.80      127.91     10.66 o 
   2 -15   9      116.68      121.01     10.27 o 
   3 -15   9       57.61       80.50     11.82 o 
   4 -15   9       49.58       30.74     10.58 o 
   5 -15   9       17.01        4.84      9.20 o 
   6 -15   9        0.07       -7.88      7.88 o 
   7 -15   9        0.44       15.80      8.02 o 
   8 -15   9        6.57        2.83      9.91 o 
  -5 -14   9       74.56      105.49     17.86 o 
  -4 -14   9       14.34       41.44     11.99 o 
  -3 -14   9      329.61      356.67     26.14 o 
  -2 -14   9       77.89       70.25     12.85 o 
  -1 -14   9       29.05       35.98      9.84 o 
   0 -14   9      357.91      298.69     15.64 o 
   1 -14   9      404.41      393.07     31.49 o 
   2 -14   9        4.46        3.14      5.31 o 
   3 -14   9      102.82      117.98     10.08 o 
   4 -14   9       85.68       67.80      7.63 o 
   5 -14   9       35.61       59.30     12.76 o 
   6 -14   9       29.89       53.20      9.48 o 
   7 -14   9        0.44        9.69      7.43 o 
   8 -14   9       24.59       38.59      8.53 o 
  -6 -13   9        8.87       20.58     11.31 o 
  -5 -13   9      310.64      314.83     26.66 o 
  -4 -13   9      672.75      631.15     35.97 o 
  -3 -13   9      431.28      417.38     27.67 o 
  -2 -13   9      297.45      267.31     21.46 o 
  -1 -13   9       50.89       49.22     10.10 o 
   0 -13   9      433.19      451.23     29.38 o 
   1 -13   9       33.24       38.73      9.68 o 
   2 -13   9       31.74       44.45      6.59 o 
   3 -13   9       61.03       45.52      6.54 o 
   4 -13   9       12.07       18.30      6.70 o 
   5 -13   9       17.45       10.17      8.21 o 
   6 -13   9      156.37      143.14     12.27 o 
   7 -13   9      111.79      112.01     11.87 o 
   8 -13   9        6.96        9.34      6.85 o 
   9 -13   9      115.19       99.62     15.47 o 
  -6 -12   9       25.16       31.62     12.69 o 
  -5 -12   9        6.34        3.37     10.51 o 
  -4 -12   9      130.69      100.71     14.99 o 
  -3 -12   9      133.50      157.05     17.65 o 
  -2 -12   9     3105.53     3033.82     81.12 o 
  -1 -12   9      970.29      951.95     38.36 o 
   0 -12   9     1943.10     1903.65     41.22 o 
   1 -12   9      283.63      304.64     22.01 o 
   2 -12   9     1688.33     1691.94     51.32 o 
   3 -12   9       31.33       32.38     10.84 o 
   4 -12   9       26.30       31.46     12.38 o 
   5 -12   9        0.64        7.93      4.42 o 
   6 -12   9       61.73       43.67      7.64 o 
   7 -12   9      127.08      146.10     12.35 o 
   8 -12   9       27.29       40.75      8.98 o 
   9 -12   9       90.75      115.19     16.10 o 
  -7 -11   9        1.59        7.93     10.49 o 
  -6 -11   9        0.12        3.30     11.29 o 
  -5 -11   9       36.27       30.50     10.48 o 
  -4 -11   9       75.85       87.71     15.13 o 
  -3 -11   9        1.12       10.66      8.91 o 
  -2 -11   9      109.71      105.68     13.82 o 
  -1 -11   9      214.22      216.29     17.78 o 
   0 -11   9     3530.45     3513.60     60.51 o 
   1 -11   9      342.15      332.58     14.72 o 
   2 -11   9      187.03      185.18     13.03 o 
   3 -11   9      796.03      749.04     35.05 o 
   4 -11   9      180.78      168.04     12.33 o 
   5 -11   9        2.67        7.12      4.16 o 
   6 -11   9       15.47       11.57      4.04 o 
   7 -11   9        0.86        4.37      5.90 o 
   8 -11   9       12.32       18.62      7.60 o 
   9 -11   9       43.88       30.84      7.75 o 
  -7 -10   9        0.95       11.22      9.65 o 
  -6 -10   9       65.95       83.83     14.32 o 
  -5 -10   9       17.80       13.88      8.22 o 
  -4 -10   9      384.52      370.39     25.37 o 
  -3 -10   9      184.29      167.65     16.89 o 
  -2 -10   9      151.48      114.15     13.96 o 
  -1 -10   9       76.33       85.58     15.63 o 
   0 -10   9     3083.96     3045.30    114.51 o 
   1 -10   9       52.79       42.50      6.76 o 
   2 -10   9      114.81      119.28      8.87 o 
   3 -10   9        4.43        6.51      8.88 o 
   4 -10   9      177.19      161.67     11.98 o 
   5 -10   9       21.78       15.19      4.03 o 
   6 -10   9      151.74      149.90      8.63 o 
   7 -10   9       18.24       25.14      6.71 o 
   8 -10   9       14.08       11.03      5.84 o 
   9 -10   9      208.45      213.04     12.35 o 
  -8  -9   9      125.43      155.03     20.20 o 
  -7  -9   9       32.89       38.42     11.92 o 
  -6  -9   9      154.57      172.10     18.91 o 
  -5  -9   9        1.37       -2.73      7.48 o 
  -4  -9   9       41.79       18.11      9.52 o 
  -3  -9   9      183.76      169.02     16.36 o 
  -2  -9   9     1376.71     1342.67     23.21 o 
  -1  -9   9        2.05        6.35      6.25 o 
   0  -9   9      108.98       95.76      5.69 o 
   1  -9   9       24.15       25.92      5.69 o 
   2  -9   9     3226.44     3023.76     58.54 o 
   3  -9   9       30.07       24.92      7.17 o 
   4  -9   9      123.95      110.00      8.50 o 
   5  -9   9        2.47       17.76      6.25 o 
   6  -9   9      431.26      464.45     18.72 o 
   7  -9   9        2.03       -1.31      5.38 o 
   8  -9   9        4.63       19.53      6.59 o 
   9  -9   9       12.60        9.57      7.35 o 
  10  -9   9       46.88       61.78     13.50 o 
  -8  -8   9       10.47       28.36     11.44 o 
  -7  -8   9        2.99       -0.11      9.81 o 
  -6  -8   9       98.60       98.02     14.97 o 
  -5  -8   9       96.07      110.12     14.75 o 
  -4  -8   9      294.08      282.21     20.90 o 
  -3  -8   9       93.87       81.11     12.29 o 
  -2  -8   9       24.02       20.09      1.71 o 
  -1  -8   9       32.26       30.58      6.01 o 
   0  -8   9       95.75       97.67     11.25 o 
   1  -8   9      197.58      213.86     17.15 o 
   2  -8   9      972.88      951.75     23.73 o 
   3  -8   9      234.26      199.24     10.49 o 
   4  -8   9      262.32      283.96     18.95 o 
   5  -8   9      572.87      587.44     19.85 o 
   6  -8   9      262.86      253.73     17.42 o 
   7  -8   9      123.41      104.08      9.78 o 
   8  -8   9       14.22       17.17      6.88 o 
   9  -8   9       27.79       21.69     15.66 o 
  10  -8   9       54.67       40.61     11.59 o 
  -9  -7   9        7.04       19.65     12.04 o 
  -8  -7   9       31.19       30.83     10.97 o 
  -7  -7   9      236.46      228.57     21.19 o 
  -6  -7   9       15.03       16.55     10.10 o 
  -5  -7   9       17.49       24.41      9.57 o 
  -4  -7   9      193.23      198.80     17.44 o 
  -3  -7   9        2.53        7.10      7.72 o 
  -2  -7   9       22.79       17.00      8.41 o 
  -1  -7   9       10.71       17.03      5.66 o 
   0  -7   9     1853.99     1732.51     47.71 o 
   1  -7   9       98.11       88.31      7.35 o 
   2  -7   9      236.35      189.49      9.89 o 
   3  -7   9       15.03        7.24      5.50 o 
   4  -7   9     1777.89     1745.58     35.35 o 
   5  -7   9        0.00       -2.37      4.64 o 
   6  -7   9        8.55        5.54      4.65 o 
   7  -7   9        8.47        9.24      4.55 o 
   8  -7   9       65.26       75.72     13.40 o 
   9  -7   9        3.54       -3.11      8.38 o 
  -9  -6   9       30.68       46.97     12.53 o 
  -8  -6   9       85.58       94.58     15.88 o 
  -7  -6   9      226.77      233.39     21.87 o 
  -6  -6   9       46.80       22.59      9.51 o 
  -5  -6   9        1.18       -8.93      8.93 o 
  -4  -6   9      187.24      171.88     15.90 o 
  -3  -6   9      280.12      293.81     19.41 o 
  -2  -6   9      175.76      187.98     15.09 o 
  -1  -6   9      127.17      118.73      7.69 o 
   0  -6   9      720.04      685.94     26.93 o 
   1  -6   9      248.35      251.69     23.95 o 
   2  -6   9      509.26      473.90     15.24 o 
   3  -6   9      201.85      193.43     13.85 o 
   4  -6   9      338.21      321.24     12.94 o 
   5  -6   9       30.47       37.94     10.23 o 
   6  -6   9      313.58      349.90     15.48 o 
   7  -6   9      149.08      127.70      8.33 o 
   8  -6   9      278.49      271.10     24.09 o 
   9  -6   9       43.98       77.76     10.63 o 
 -10  -5   9       44.81       41.69     12.87 o 
  -9  -5   9      108.76       97.10     15.26 o 
  -8  -5   9       74.44       59.65     13.06 o 
  -7  -5   9      147.66      132.53     15.77 o 
  -6  -5   9       12.65       15.22      9.81 o 
  -5  -5   9     1302.19     1291.41     45.74 o 
  -4  -5   9        0.04        0.02      5.89 o 
  -3  -5   9       63.17       85.16     10.37 o 
  -2  -5   9     1050.63     1211.88     38.92 o 
  -1  -5   9      184.67      181.28      6.35 o 
   0  -5   9      343.44      351.98     21.36 o 
   1  -5   9      121.57      111.45      8.29 o 
   2  -5   9       90.72       84.22      6.51 o 
   3  -5   9      137.43      141.31     13.65 o 
   4  -5   9      323.15      329.97     12.43 o 
   5  -5   9      119.23      144.94      7.47 o 
   6  -5   9      332.89      307.91     11.30 o 
   7  -5   9        0.07        0.28      4.36 o 
   8  -5   9      111.75       92.77     10.35 o 
   9  -5   9       18.30       22.47     11.37 o 
 -10  -4   9       45.67       47.34     13.89 o 
  -9  -4   9       21.80       13.34      9.42 o 
  -8  -4   9       17.33       16.78      9.08 o 
  -7  -4   9      185.65      190.11     18.34 o 
  -6  -4   9        0.01       -1.14      6.42 o 
  -5  -4   9       57.10       85.27     11.79 o 
  -4  -4   9       55.46       61.01     10.32 o 
  -3  -4   9      625.30      662.11     27.54 o 
  -2  -4   9        4.83        2.40      5.49 o 
  -1  -4   9        1.50        2.64      2.16 o 
   0  -4   9      135.38      156.87      7.16 o 
   1  -4   9      345.76      375.32     16.13 o 
   2  -4   9      840.15      840.37     19.57 o 
   3  -4   9      418.36      431.68     11.17 o 
   4  -4   9        0.22        2.33      2.73 o 
   5  -4   9      547.10      521.68     13.63 o 
   6  -4   9      135.35      168.14      8.21 o 
   7  -4   9      193.52      187.90      9.14 o 
   8  -4   9        0.25        3.96     10.37 o 
   9  -4   9       19.51       48.69     12.56 o 
 -11  -3   9        2.44        5.17      6.09 o 
 -10  -3   9       11.65       19.98      9.80 o 
  -9  -3   9       62.40       52.48     12.75 o 
  -8  -3   9      183.34      150.05     16.93 o 
  -7  -3   9       18.81       18.54      9.13 o 
  -6  -3   9      320.67      311.57      9.74 o 
  -5  -3   9      211.18      210.08      5.06 o 
  -4  -3   9        0.64        3.71      6.74 o 
  -3  -3   9     2353.88     2233.72     57.20 o 
  -2  -3   9       25.20       34.78      2.36 o 
  -1  -3   9      237.47      249.63      8.08 o 
   0  -3   9      630.77      674.20     15.75 o 
   1  -3   9     1460.12     1505.05     26.88 o 
   2  -3   9      459.14      481.53     10.95 o 
   3  -3   9      585.35      592.25     11.27 o 
   4  -3   9      508.79      558.52     10.82 o 
   5  -3   9       29.72       23.99      3.34 o 
   6  -3   9       59.89       66.81      5.32 o 
   7  -3   9       30.66       38.42     10.22 o 
   8  -3   9       30.17       56.99     13.75 o 
   9  -3   9       72.79       76.13     14.97 o 
 -11  -2   9       65.78       65.16      9.55 o 
 -10  -2   9       13.50       14.36      6.96 o 
  -9  -2   9        6.42       -0.94      7.62 o 
  -8  -2   9      132.43      134.82     15.48 o 
  -7  -2   9       57.93       48.99      5.09 o 
  -6  -2   9       72.69       65.86      4.78 o 
  -5  -2   9      665.28      700.41     15.07 o 
  -4  -2   9      102.42      100.39      4.15 o 
  -3  -2   9     3470.58     3488.50     47.51 o 
  -2  -2   9       96.93       94.64      4.37 o 
  -1  -2   9     2731.83     3105.93     51.70 o 
   0  -2   9       36.41       28.76      5.87 o 
   1  -2   9     1372.86     1308.94     28.18 o 
   2  -2   9      341.53      359.36      8.77 o 
   3  -2   9      298.96      303.61      7.48 o 
   4  -2   9      158.23      182.75      5.60 o 
   5  -2   9      165.56      160.33      6.80 o 
   6  -2   9       40.46       36.63      4.11 o 
   7  -2   9        8.40       11.77      8.37 o 
   8  -2   9      375.39      424.96     29.25 o 
   9  -2   9        6.89       23.46     12.45 o 
 -11  -1   9        0.53        4.46      7.87 o 
 -10  -1   9        7.59       14.28      6.72 o 
  -9  -1   9       18.98       12.62      8.84 o 
  -8  -1   9       32.52       28.43      9.36 o 
  -7  -1   9      239.90      202.78     16.95 o 
  -6  -1   9       55.36       51.07      4.66 o 
  -5  -1   9      274.48      299.13      9.64 o 
  -4  -1   9      263.14      262.84      8.38 o 
  -3  -1   9      310.71      300.58      8.62 o 
  -2  -1   9      996.34     1117.16     17.14 o 
  -1  -1   9      222.48      195.80      5.97 o 
   0  -1   9       99.92      104.11      4.72 o 
   1  -1   9     1132.27     1340.51     52.95 o 
   2  -1   9      948.56      985.52     15.54 o 
   3  -1   9       75.48       75.67      4.28 o 
   4  -1   9       31.13       35.02      2.61 o 
   5  -1   9      108.92      129.11      9.33 o 
   6  -1   9       31.50       45.20     11.34 o 
   7  -1   9      496.84      484.56     30.15 o 
   8  -1   9        0.16       -3.46      7.53 o 
   9  -1   9       35.09       48.44     13.91 o 
 -11   0   9       29.46       51.83     14.33 o 
 -10   0   9        4.20        3.18      5.81 o 
  -9   0   9        5.26       10.42      8.45 o 
  -8   0   9        0.57        5.22      6.85 o 
  -7   0   9        0.80       -2.78      6.69 o 
  -6   0   9       14.49       16.66     11.12 o 
  -5   0   9      250.84      267.26     14.95 o 
  -4   0   9        9.70        4.87      2.44 o 
  -3   0   9        3.10        2.64      2.02 o 
  -2   0   9     2233.36     2240.79     27.99 o 
  -1   0   9     1873.15     2062.82     39.54 o 
   0   0   9      224.27      336.92     16.53 o 
   1   0   9     1150.22     1144.95     21.31 o 
   2   0   9        4.10        8.06      1.93 o 
   3   0   9      977.05     1038.36     15.75 o 
   4   0   9        6.53        6.61      1.92 o 
   5   0   9      214.94      191.97      7.07 o 
   6   0   9        0.00        8.60      9.76 o 
   7   0   9        4.35        6.85      8.58 o 
   8   0   9        0.62       37.31     12.49 o 
   9   0   9      103.42       92.97     16.07 o 
 -11   1   9        7.82        6.29      9.12 o 
 -10   1   9       91.55       84.17      9.81 o 
  -9   1   9        6.88        3.93      5.42 o 
  -8   1   9        1.14        1.22      6.19 o 
  -7   1   9        0.70        8.93      6.28 o 
  -6   1   9      148.32      128.45     12.02 o 
  -5   1   9      166.92      164.21     18.28 o 
  -4   1   9       36.33       47.46      4.52 o 
  -3   1   9      669.68      699.80     12.80 o 
  -2   1   9      531.62      532.23     10.96 o 
  -1   1   9      101.37      104.32      5.77 o 
   0   1   9      644.46      674.60     23.51 o 
   1   1   9      530.06      520.80     11.92 o 
   2   1   9      670.62      670.62     15.34 o 
   3   1   9     1075.29     1002.65     16.86 o 
   4   1   9     1180.65     1279.40     44.18 o 
   5   1   9      410.44      391.49     24.36 o 
   6   1   9        7.50       11.95      8.72 o 
   7   1   9      149.76      136.83     17.26 o 
   8   1   9       29.98       32.65     12.49 o 
   9   1   9       31.19        8.85     10.61 o 
 -11   2   9        2.63      -10.30     10.30 o 
 -10   2   9       21.97       31.84     11.06 o 
  -9   2   9        6.30       15.27      6.16 o 
  -8   2   9       18.10       20.83      5.91 o 
  -7   2   9      107.26      103.26     11.11 o 
  -6   2   9       32.47       30.03      7.16 o 
  -5   2   9       23.23       17.74      5.74 o 
  -4   2   9      129.37      142.88     14.48 o 
  -3   2   9     1294.59     1349.82     17.47 o 
  -2   2   9      833.97      876.61     14.27 o 
  -1   2   9     1527.67     1592.05     26.74 o 
   0   2   9       66.04       76.59      8.82 o 
   1   2   9        2.30        1.40      1.99 o 
   2   2   9      889.34      776.53     29.84 o 
   3   2   9        0.21        6.74      7.36 o 
   4   2   9       12.45        2.93      7.34 o 
   5   2   9      218.52      211.98     18.60 o 
   6   2   9       71.20      101.31     14.76 o 
   7   2   9        0.79        6.60      8.49 o 
   8   2   9        0.59       -3.13      7.69 o 
   9   2   9       19.59        9.58     10.53 o 
 -11   3   9        5.98        1.17      8.11 o 
 -10   3   9        0.95       19.10     11.11 o 
  -9   3   9        3.72        0.52      4.60 o 
  -8   3   9       32.19       25.15      5.26 o 
  -7   3   9      180.58      158.78      9.94 o 
  -6   3   9      330.74      348.13     13.70 o 
  -5   3   9      319.15      305.54     15.79 o 
  -4   3   9        2.18        8.85      5.05 o 
  -3   3   9       50.28       62.13      4.02 o 
  -2   3   9       29.16       27.50      4.68 o 
  -1   3   9       87.27       89.77      6.69 o 
   0   3   9       80.09       65.02      8.88 o 
   1   3   9      215.59      218.58      6.97 o 
   2   3   9       73.30       67.62     10.40 o 
   3   3   9      139.88      140.26     13.64 o 
   4   3   9        0.24        9.59      8.63 o 
   5   3   9      254.43      245.85     20.38 o 
   6   3   9      514.27      506.15     29.86 o 
   7   3   9      115.00      128.92     16.95 o 
   8   3   9        0.68       28.88     12.22 o 
 -11   4   9       77.73       83.29     14.89 o 
 -10   4   9        0.03       -4.50      8.28 o 
  -9   4   9      100.01      103.77     15.59 o 
  -8   4   9       89.12       83.10     11.31 o 
  -7   4   9      295.08      272.40     22.12 o 
  -6   4   9      440.89      428.92     14.91 o 
  -5   4   9      494.79      462.48     22.68 o 
  -4   4   9        0.14        4.57      5.20 o 
  -3   4   9       89.36      103.28      4.49 o 
  -2   4   9      250.15      308.09      8.39 o 
  -1   4   9      805.40      851.31     20.49 o 
   0   4   9       72.73       58.19      4.52 o 
   1   4   9      608.24      553.97     12.04 o 
   2   4   9      113.65      131.64     13.05 o 
   3   4   9        4.33        5.81      2.06 o 
   4   4   9        7.17        1.76      7.80 o 
   5   4   9       22.20       11.66      7.92 o 
   6   4   9        0.00      -11.07     11.07 o 
   7   4   9      260.18      201.71     21.22 o 
   8   4   9      266.47      243.00     23.48 o 
 -11   5   9        3.13       22.41     12.31 o 
 -10   5   9      163.75      115.84     16.80 o 
  -9   5   9       68.53       50.68     12.17 o 
  -8   5   9       17.99       16.26      4.94 o 
  -7   5   9       19.98       22.07      4.82 o 
  -6   5   9      778.56      759.45     22.66 o 
  -5   5   9     1002.58      948.40     22.13 o 
  -4   5   9       64.74       79.79      9.64 o 
  -3   5   9      147.94      151.98      6.30 o 
  -2   5   9      143.27      144.24      8.02 o 
  -1   5   9        0.40        4.74      3.31 o 
   0   5   9       31.37       21.24      4.53 o 
   1   5   9       78.65       98.55      4.57 o 
   2   5   9       92.91       86.34      3.65 o 
   3   5   9       89.15       86.73      5.31 o 
   4   5   9        0.01       -5.43      8.24 o 
   5   5   9       58.59       62.72     12.19 o 
   6   5   9        7.36       15.73      9.01 o 
   7   5   9        1.31        9.37      9.24 o 
   8   5   9       55.54       60.11     15.11 o 
 -11   6   9       47.71       50.67     12.81 o 
 -10   6   9        2.90       -0.06     10.62 o 
  -9   6   9        7.17        2.79      9.38 o 
  -8   6   9       42.73       55.87     12.98 o 
  -7   6   9       41.54       43.83      5.11 o 
  -6   6   9      108.13      101.12      8.77 o 
  -5   6   9      160.04      160.57      8.35 o 
  -4   6   9      277.13      302.11     17.42 o 
  -3   6   9      266.03      276.47     11.83 o 
  -2   6   9      191.07      202.32      6.87 o 
  -1   6   9        0.02       -1.14      1.67 o 
   0   6   9        0.06        2.19      5.12 o 
   1   6   9      229.23      257.11      8.01 o 
   2   6   9       12.43        8.82      5.73 o 
   3   6   9      181.70      188.58     17.11 o 
   4   6   9       83.85       79.40     13.40 o 
   5   6   9      130.38      158.09     18.37 o 
   6   6   9        1.80       12.94      9.16 o 
   7   6   9       17.13       -1.13      9.33 o 
   8   6   9       21.99       14.38     10.66 o 
 -11   7   9        0.31      -12.64     12.64 o 
 -10   7   9       10.36       17.44      9.69 o 
  -9   7   9      125.86      137.98     17.74 o 
  -8   7   9       71.21       80.95     13.40 o 
  -7   7   9       19.08       21.07      8.89 o 
  -6   7   9        0.03       -3.01      3.01 o 
  -5   7   9      507.34      429.45     13.47 o 
  -4   7   9       66.53       41.35      3.56 o 
  -3   7   9       38.87       47.71      4.43 o 
  -2   7   9      502.32      562.38     12.29 o 
  -1   7   9      117.26      115.66      4.77 o 
   0   7   9       86.14       98.77      3.64 o 
   1   7   9       38.55       58.71      5.35 o 
   2   7   9       70.97       62.86     11.34 o 
   3   7   9       81.88       78.92     12.91 o 
   4   7   9       11.25       12.58      8.04 o 
   5   7   9      186.17      160.68     18.17 o 
   6   7   9       92.39      126.70     17.49 o 
   7   7   9       13.00       -6.37      9.03 o 
 -10   8   9        9.07        5.39      9.64 o 
  -9   8   9       68.35       55.80     13.87 o 
  -8   8   9        0.11      -10.85     10.85 o 
  -7   8   9       32.07       43.23     10.90 o 
  -6   8   9      154.26      153.10      8.05 o 
  -5   8   9      143.06      139.71      6.32 o 
  -4   8   9       64.16       47.25      3.73 o 
  -3   8   9        8.64        4.42      3.19 o 
  -2   8   9       12.88       14.77      3.19 o 
  -1   8   9      345.29      340.32      8.87 o 
   0   8   9     1566.01     1635.66     22.79 o 
   1   8   9      411.70      416.20     12.01 o 
   2   8   9        9.80        1.05      6.89 o 
   3   8   9       65.25       69.55     12.72 o 
   4   8   9       30.95       56.92     12.78 o 
   5   8   9        5.67        7.43      8.79 o 
   6   8   9      114.76      116.11     16.56 o 
   7   8   9        1.08       22.83     10.91 o 
 -10   9   9        2.43       17.57     11.40 o 
  -9   9   9       24.63       37.09     12.92 o 
  -8   9   9        2.06        9.78      9.68 o 
  -7   9   9      215.72      174.95     18.55 o 
  -6   9   9        0.01        2.83      4.96 o 
  -5   9   9      110.66      112.82      5.59 o 
  -4   9   9       14.45       15.20      2.95 o 
  -3   9   9      628.09      587.70     19.58 o 
  -2   9   9       13.00       11.30      3.09 o 
  -1   9   9      111.41      125.77      5.82 o 
   0   9   9      101.67       87.76      4.49 o 
   1   9   9      662.59      690.05     17.12 o 
   2   9   9      193.53      182.52     18.48 o 
   3   9   9       10.95       17.68     10.08 o 
   4   9   9        0.01        3.38      8.22 o 
   5   9   9        1.07       -8.32      8.90 o 
   6   9   9       10.97        5.56     10.31 o 
 -10  10   9        4.30        2.22     10.14 o 
  -9  10   9       32.73       51.39     14.01 o 
  -8  10   9       33.84       45.66     12.52 o 
  -7  10   9       13.24        8.80      6.13 o 
  -6  10   9      104.51      125.25     10.04 o 
  -5  10   9      174.27      177.04     10.90 o 
  -4  10   9        2.44       -0.44      3.45 o 
  -3  10   9      524.65      484.76     17.72 o 
  -2  10   9       14.76       12.07      3.01 o 
  -1  10   9        4.13        3.26      2.48 o 
   0  10   9      349.41      317.50     16.04 o 
   1  10   9       11.33       16.99      3.70 o 
   2  10   9       19.12       33.98     11.96 o 
   3  10   9        9.70       23.38      9.06 o 
   4  10   9       89.50      131.34     17.37 o 
   5  10   9       80.79      120.79     17.30 o 
   6  10   9      120.27      134.93     18.98 o 
 -10  11   9        3.93       -0.31     10.12 o 
  -9  11   9        4.06       10.30      9.73 o 
  -8  11   9       33.06       48.24     15.08 o 
  -7  11   9      101.58       83.95      9.44 o 
  -6  11   9      310.36      310.10     15.24 o 
  -5  11   9      253.99      219.24     12.28 o 
  -4  11   9      141.26      149.74      8.21 o 
  -3  11   9        2.22        2.61      3.79 o 
  -2  11   9       59.56       63.57      6.28 o 
  -1  11   9      422.88      450.39     12.12 o 
   0  11   9       29.09       37.54      5.51 o 
   1  11   9        0.21       -6.97      7.80 o 
   2  11   9       40.34       44.86     13.38 o 
   3  11   9      118.81      141.22     17.37 o 
   4  11   9      235.42      255.33     23.35 o 
   5  11   9        0.45       12.02     10.08 o 
  -9  12   9        0.84       17.38     12.01 o 
  -8  12   9       82.69       96.25     10.85 o 
  -7  12   9      271.83      267.49     32.69 o 
  -6  12   9      295.85      261.45     14.24 o 
  -5  12   9      259.79      250.79     13.27 o 
  -4  12   9        1.35        7.27      4.50 o 
  -3  12   9      508.47      497.07     15.27 o 
  -2  12   9       38.18       52.64      5.15 o 
  -1  12   9      137.65      132.68     12.75 o 
   0  12   9        1.02        3.27      4.14 o 
   1  12   9      120.47      114.95     15.64 o 
   2  12   9       14.04       22.23     11.15 o 
   3  12   9        0.01       -0.74      8.95 o 
   4  12   9       61.33       51.99     13.35 o 
   5  12   9        1.08       11.06     11.02 o 
  -9  13   9        1.68       11.60     11.90 o 
  -8  13   9       89.49       84.79     11.22 o 
  -7  13   9        0.00        0.02      6.99 o 
  -6  13   9       55.42       49.95      7.41 o 
  -5  13   9      249.96      203.63     12.37 o 
  -4  13   9      140.44      140.28      9.79 o 
  -3  13   9      229.74      193.15      9.30 o 
  -2  13   9      387.10      369.44     12.44 o 
  -1  13   9      477.93      504.59     23.67 o 
   0  13   9       50.90       69.22     13.21 o 
   1  13   9        8.38       17.83     10.59 o 
   2  13   9        2.64       -0.47      7.73 o 
   3  13   9       12.73       18.00      9.18 o 
   4  13   9       22.85       37.11     12.49 o 
  -9  14   9      537.85      540.52     33.91 o 
  -8  14   9      275.21      325.26     18.45 o 
  -7  14   9       12.17       10.24      6.26 o 
  -6  14   9       44.66       41.50      7.98 o 
  -5  14   9       14.30       10.92      4.86 o 
  -4  14   9      120.79       94.70     10.01 o 
  -3  14   9        0.18        1.96      5.41 o 
  -2  14   9       49.64       48.96      7.49 o 
  -1  14   9       30.28       25.65      6.13 o 
   0  14   9       29.71       40.44     10.95 o 
   1  14   9      379.50      355.34     27.34 o 
   2  14   9       19.84       31.23     12.20 o 
   3  14   9       71.43       89.36     16.07 o 
  -9  15   9       93.20       82.73     15.35 o 
  -8  15   9       23.24       34.28     10.10 o 
  -7  15   9      110.94      108.02     11.24 o 
  -6  15   9      158.15      144.93     11.63 o 
  -5  15   9        2.20        4.80      6.56 o 
  -4  15   9       43.34       13.02      8.14 o 
  -3  15   9       44.10       50.24      7.76 o 
  -2  15   9        3.54        7.04     10.22 o 
  -1  15   9        0.00       -8.77     10.71 o 
   0  15   9       38.22       37.56     13.11 o 
   1  15   9       56.81       51.97     13.36 o 
   2  15   9        4.64        6.58      9.49 o 
  -8  16   9       38.09       62.74     13.56 o 
  -7  16   9      366.28      352.96     18.92 o 
  -6  16   9       46.18       41.98      8.09 o 
  -5  16   9       52.90       54.65     12.81 o 
  -4  16   9        5.78        9.38      8.19 o 
  -3  16   9       19.04       15.85      6.23 o 
  -2  16   9       51.86       80.78     15.68 o 
  -1  16   9       21.48       25.38     12.18 o 
   0  16   9       14.43       40.94     13.88 o 
   1  16   9        0.92        5.80     10.45 o 
  -6  17   9       56.43       65.90     14.00 o 
  -5  17   9       70.16       74.49     14.39 o 
  -4  17   9        6.96        6.24      8.56 o 
  -3  17   9       16.18       21.35      9.12 o 
  -2  17   9       21.22       15.00      9.76 o 
  -1  17   9        1.79       10.22     11.65 o 
   0  17   9       12.76      -10.93     10.93 o 
  -6  18   9       85.64      103.96     17.44 o 
  -5  18   9      251.48      295.78     24.70 o 
  -4  18   9       18.44       24.82      9.62 o 
  -5  19   9       80.17       87.09     14.69 o 
  -2 -18  10       18.24       11.39      8.69 o 
  -1 -18  10        2.64       -8.24      8.24 o 
   0 -18  10       37.52       43.71     10.92 o 
   1 -18  10        9.37      -12.42     12.42 o 
   2 -18  10       28.00       55.30     16.10 o 
   3 -18  10        0.55       10.05      9.66 o 
  -3 -17  10        6.89       25.61     11.63 o 
  -2 -17  10       21.51       36.29     11.28 o 
  -1 -17  10        0.96       -8.15      8.15 o 
   0 -17  10       13.96       15.50      8.53 o 
   1 -17  10      133.23      158.37     12.58 o 
   2 -17  10       22.54       29.03     11.84 o 
   3 -17  10       29.86       15.42     11.30 o 
   4 -17  10        1.96       15.31     11.87 o 
   5 -17  10       17.07       11.49     11.12 o 
  -4 -16  10       78.21      121.87     18.22 o 
  -3 -16  10        0.72        9.93      9.92 o 
  -2 -16  10        1.37       10.19      8.77 o 
  -1 -16  10        6.63        2.71      8.43 o 
   0 -16  10        6.14        0.29      7.45 o 
   1 -16  10      165.73      233.60     14.60 o 
   2 -16  10       15.38       16.10      6.98 o 
   3 -16  10      234.14      287.79     24.98 o 
   4 -16  10        6.10        4.65      9.73 o 
   5 -16  10        3.90       13.84     11.14 o 
   6 -16  10       18.16       25.37      8.67 o 
  -4 -15  10      526.73      558.61     35.57 o 
  -3 -15  10        3.13        0.35      9.58 o 
  -2 -15  10       29.39        9.15      8.50 o 
  -1 -15  10      102.50       98.69     14.13 o 
   0 -15  10        0.04       -8.73      8.73 o 
   1 -15  10       61.19       48.46      7.83 o 
   2 -15  10      110.18      128.86     18.49 o 
   3 -15  10       78.45       89.40      9.18 o 
   4 -15  10       91.53      101.16     15.53 o 
   5 -15  10       26.63       32.81     11.54 o 
   6 -15  10       22.81       19.30      7.10 o 
   7 -15  10       27.67       40.09      9.24 o 
  -5 -14  10       66.06       61.44     15.12 o 
  -4 -14  10      454.17      454.65     31.33 o 
  -3 -14  10        0.41        8.69      9.14 o 
  -2 -14  10       60.99       82.74     13.47 o 
  -1 -14  10       41.95       60.00     12.37 o 
   0 -14  10       66.30       58.03     11.10 o 
   1 -14  10      228.70      228.38     17.80 o 
   2 -14  10        3.33       19.36      6.23 o 
   3 -14  10        1.14        7.82      5.02 o 
   4 -14  10       59.29       73.94      8.19 o 
   5 -14  10       28.29       32.31     11.68 o 
   6 -14  10        8.37       28.18      7.94 o 
   7 -14  10       11.53        9.68      6.93 o 
   8 -14  10        3.13        2.41      8.03 o 
  -6 -13  10       48.85       96.39     18.52 o 
  -5 -13  10       15.67       -3.37     10.33 o 
  -4 -13  10        0.58        8.96      8.65 o 
  -3 -13  10      241.18      280.04     22.99 o 
  -2 -13  10     2307.71     2309.97     69.78 o 
  -1 -13  10       22.23       13.92      8.70 o 
   0 -13  10       97.28       87.08     12.42 o 
   1 -13  10       28.74       20.26      5.76 o 
   2 -13  10       31.47       24.54      6.04 o 
   3 -13  10        0.95        0.31      4.67 o 
   4 -13  10       38.58       43.88      6.63 o 
   5 -13  10       81.20       96.47     11.79 o 
   6 -13  10       17.16       15.97      6.09 o 
   7 -13  10       11.13       13.78      6.32 o 
   8 -13  10        5.13       -0.13      6.46 o 
   9 -13  10        3.41        0.22      8.46 o 
  -6 -12  10        4.17        6.92     11.49 o 
  -5 -12  10       29.55       31.88     11.20 o 
  -4 -12  10      562.04      633.10     35.05 o 
  -3 -12  10       24.29       13.00      8.40 o 
  -2 -12  10     1504.20     1630.73     55.07 o 
  -1 -12  10     1863.59     1880.95     58.09 o 
   0 -12  10       25.54       17.13      7.75 o 
   1 -12  10       10.24       12.89      8.68 o 
   2 -12  10      473.54      462.53     25.16 o 
   3 -12  10      402.74      381.78     16.09 o 
   4 -12  10       30.67       18.86      5.47 o 
   5 -12  10       49.93       46.83      5.78 o 
   6 -12  10      499.91      488.98     21.04 o 
   7 -12  10       92.32       94.25     10.80 o 
   8 -12  10       47.85       48.25      8.47 o 
   9 -12  10       18.70        0.15      7.99 o 
  -7 -11  10       32.09       52.31     13.05 o 
  -6 -11  10      173.92      177.34     20.95 o 
  -5 -11  10      182.79      155.17     19.01 o 
  -4 -11  10        0.12        5.55      8.49 o 
  -3 -11  10      126.72      131.72     16.05 o 
  -2 -11  10     1398.00     1363.00     48.53 o 
  -1 -11  10       36.69       52.67     10.94 o 
   0 -11  10     5978.65     5767.44    123.21 o 
   1 -11  10      208.63      208.48     12.40 o 
   2 -11  10       16.35       11.55      6.34 o 
   3 -11  10      118.84      111.93     20.61 o 
   4 -11  10      164.61      185.75     18.27 o 
   5 -11  10      684.30      672.53     18.11 o 
   6 -11  10      114.81      107.62     16.37 o 
   7 -11  10        0.51       -4.01      5.60 o 
   8 -11  10       29.95       21.94      7.12 o 
   9 -11  10      102.49      122.92     17.26 o 
  -7 -10  10       62.64       63.43     14.28 o 
  -6 -10  10       96.81      127.10     17.89 o 
  -5 -10  10      277.36      306.93     24.54 o 
  -4 -10  10      322.78      343.34     24.86 o 
  -3 -10  10       12.51       26.94      9.35 o 
  -2 -10  10     1014.44      971.51     39.06 o 
  -1 -10  10      189.57      165.50     15.32 o 
   0 -10  10      266.02      243.53     17.86 o 
   1 -10  10     1242.21     1211.00     29.91 o 
   2 -10  10     1253.64     1155.80     28.46 o 
   3 -10  10       30.26       13.66      4.77 o 
   4 -10  10      186.37      159.33     13.49 o 
   5 -10  10       80.17       90.21      6.87 o 
   6 -10  10        5.01        3.91      5.14 o 
   7 -10  10      547.06      527.39     21.32 o 
   8 -10  10      310.07      331.15     17.66 o 
   9 -10  10        0.46        4.49      8.54 o 
  -8  -9  10       54.95       57.58     14.32 o 
  -7  -9  10       53.35       22.96     11.61 o 
  -6  -9  10        4.86       12.29     11.01 o 
  -5  -9  10      180.79      158.71     17.83 o 
  -4  -9  10      644.77      605.21     31.63 o 
  -3  -9  10      153.97      158.50     16.08 o 
  -2  -9  10     2695.65     2308.58     68.17 o 
  -1  -9  10       88.93       80.79      5.08 o 
   0  -9  10     3496.50     3524.34    147.84 o 
   1  -9  10      390.60      399.19     15.82 o 
   2  -9  10     2789.15     2721.24     48.79 o 
   3  -9  10      639.12      557.99     19.69 o 
   4  -9  10      254.80      271.19     12.90 o 
   5  -9  10      562.27      550.44     20.10 o 
   6  -9  10      310.60      346.88     36.50 o 
   7  -9  10      113.33      113.07     10.22 o 
   8  -9  10        9.95        3.61      5.53 o 
   9  -9  10        8.92       -0.18      6.61 o 
  -8  -8  10       28.28       39.70     12.12 o 
  -7  -8  10        2.36       -6.23     10.37 o 
  -6  -8  10       47.24       48.97     12.55 o 
  -5  -8  10       10.06        6.21      6.98 o 
  -4  -8  10       73.31       75.86     12.61 o 
  -3  -8  10      378.93      333.07     22.11 o 
  -2  -8  10      669.75      585.93     28.53 o 
  -1  -8  10      203.07      223.11     14.47 o 
   0  -8  10       57.08       67.65     10.21 o 
   1  -8  10      116.62       93.56      9.15 o 
   2  -8  10      417.63      398.18     15.11 o 
   3  -8  10     1082.30     1062.08     31.11 o 
   4  -8  10     2880.74     2886.72     72.80 o 
   5  -8  10        1.74        4.41      9.46 o 
   6  -8  10        1.87        7.61      5.26 o 
   7  -8  10      204.89      201.22     12.12 o 
   8  -8  10       19.46       19.91      5.68 o 
   9  -8  10        7.03        2.33     16.30 o 
  10  -8  10       61.36       57.34     13.06 o 
  -9  -7  10       46.96       38.37     14.13 o 
  -8  -7  10       73.22       90.64     15.99 o 
  -7  -7  10       22.99       23.28     11.32 o 
  -6  -7  10       16.11       25.75     10.33 o 
  -5  -7  10       30.17       29.64     10.04 o 
  -4  -7  10       12.73        2.80      7.62 o 
  -3  -7  10       10.44        2.89      6.67 o 
  -2  -7  10      404.67      372.10     21.79 o 
  -1  -7  10       15.89       24.54      2.23 o 
   0  -7  10       28.03       25.94      7.55 o 
   1  -7  10      262.15      279.86     12.50 o 
   2  -7  10      580.98      589.87     29.67 o 
   3  -7  10      340.47      328.56     19.06 o 
   4  -7  10       76.88       87.70     11.59 o 
   5  -7  10     2020.22     1958.72     32.90 o 
   6  -7  10       20.35       16.87      5.95 o 
   7  -7  10      381.59      405.96     22.32 o 
   8  -7  10      227.51      219.42     14.84 o 
   9  -7  10       10.62       15.38     10.68 o 
  -9  -6  10       16.22       21.59     11.14 o 
  -8  -6  10      241.67      232.49     22.22 o 
  -7  -6  10        4.62       28.84     12.00 o 
  -6  -6  10       65.51       57.60     11.75 o 
  -5  -6  10        2.07       -8.03      8.03 o 
  -4  -6  10      345.36      326.19     21.63 o 
  -3  -6  10        8.89       18.09      7.77 o 
  -2  -6  10      180.02      143.18     13.85 o 
  -1  -6  10      356.86      420.02     10.80 o 
   0  -6  10      159.36      148.29     17.96 o 
   1  -6  10       27.57       34.48      4.41 o 
   2  -6  10      228.64      223.33     11.84 o 
   3  -6  10      712.21      721.50     20.08 o 
   4  -6  10     1018.74     1043.92     22.06 o 
   5  -6  10       79.83       75.50      6.21 o 
   6  -6  10      629.37      655.87     17.34 o 
   7  -6  10       67.35       74.56      8.99 o 
   8  -6  10       13.04        9.19      6.35 o 
   9  -6  10      235.05      225.24     15.57 o 
 -10  -5  10       80.14      108.68     16.53 o 
  -9  -5  10        0.17       -1.77      9.43 o 
  -8  -5  10      219.50      225.34     21.24 o 
  -7  -5  10        1.43        4.32      8.00 o 
  -6  -5  10       12.59        9.73      7.80 o 
  -5  -5  10       71.11       66.05     10.70 o 
  -4  -5  10      751.29      707.90     31.41 o 
  -3  -5  10       10.05        6.76      7.06 o 
  -2  -5  10     1098.22     1051.80     36.71 o 
  -1  -5  10      783.07      829.30     31.57 o 
   0  -5  10     1345.79     1434.00     26.63 o 
   1  -5  10      261.36      304.42     11.31 o 
   2  -5  10      835.43      839.49     20.63 o 
   3  -5  10       21.30       31.70      4.98 o 
   4  -5  10      172.81      142.33      7.25 o 
   5  -5  10      128.55      136.66      7.37 o 
   6  -5  10      412.11      415.48     15.52 o 
   7  -5  10      987.26     1029.62     22.76 o 
   8  -5  10       87.98       74.72      9.12 o 
   9  -5  10       24.59       32.38     11.94 o 
 -10  -4  10        0.31        1.90      8.19 o 
  -9  -4  10       35.04       35.48     11.76 o 
  -8  -4  10        4.93       -0.18      7.73 o 
  -7  -4  10        1.15       -1.50      8.74 o 
  -6  -4  10      903.46      879.68     37.28 o 
  -5  -4  10       48.08       37.85      9.34 o 
  -4  -4  10      235.58      235.31     17.48 o 
  -3  -4  10      366.75      411.25     21.99 o 
  -2  -4  10      129.66      117.17     11.96 o 
  -1  -4  10      297.36      266.50      8.70 o 
   0  -4  10      245.77      284.68     10.08 o 
   1  -4  10      314.97      339.43     15.87 o 
   2  -4  10      255.65      288.80     13.60 o 
   3  -4  10      109.30      119.94      7.35 o 
   4  -4  10        7.03       -2.22      3.93 o 
   5  -4  10      342.46      324.52     12.61 o 
   6  -4  10       64.68       69.89      5.80 o 
   7  -4  10        8.81        8.45     14.12 o 
   8  -4  10      226.82      201.92     21.24 o 
   9  -4  10       92.75      128.13     18.46 o 
 -11  -3  10       28.85       34.67     10.62 o 
 -10  -3  10       24.05        4.44      8.66 o 
  -9  -3  10      160.09      174.31     18.64 o 
  -8  -3  10       95.95       74.47     12.53 o 
  -7  -3  10      119.15       89.52     13.76 o 
  -6  -3  10       73.19       68.81     11.52 o 
  -5  -3  10       31.52       17.24      7.20 o 
  -4  -3  10      821.06      781.34     31.36 o 
  -3  -3  10      628.38      659.79     27.55 o 
  -2  -3  10       38.14       47.24      3.18 o 
  -1  -3  10      423.85      509.18     12.79 o 
   0  -3  10     1723.92     1763.16     31.04 o 
   1  -3  10      192.77      204.35     12.43 o 
   2  -3  10      261.83      318.66     17.15 o 
   3  -3  10       31.20       32.88      3.75 o 
   4  -3  10      215.13      196.23      7.67 o 
   5  -3  10      206.20      208.16      8.20 o 
   6  -3  10      214.33      186.28      8.25 o 
   7  -3  10       78.90       86.13     14.04 o 
   8  -3  10      115.58      164.09     19.39 o 
   9  -3  10       44.39       38.17     13.62 o 
 -11  -2  10        0.69       15.17      6.69 o 
 -10  -2  10        2.69        5.13     10.08 o 
  -9  -2  10       46.90       54.37     12.46 o 
  -8  -2  10      207.61      179.26     17.78 o 
  -7  -2  10      225.84      195.59     17.09 o 
  -6  -2  10      706.22      671.40     15.73 o 
  -5  -2  10       72.82       69.63      3.98 o 
  -4  -2  10      336.35      336.18      8.17 o 
  -3  -2  10        2.24        2.19      1.39 o 
  -2  -2  10        0.94        2.46      2.48 o 
  -1  -2  10      334.33      355.55     18.07 o 
   0  -2  10      341.49      329.82     14.46 o 
   1  -2  10      206.33      262.73      9.55 o 
   2  -2  10     2068.67     2164.65     33.47 o 
   3  -2  10      428.22      491.47     11.09 o 
   4  -2  10      178.67      172.52      5.54 o 
   5  -2  10        1.50        0.62      2.69 o 
   6  -2  10        2.69        4.76      8.98 o 
   7  -2  10      238.79      247.35     21.87 o 
   8  -2  10        8.92       29.21     12.22 o 
   9  -2  10        3.45        4.65     10.23 o 
 -11  -1  10       65.56       97.19     26.96 o 
 -10  -1  10        9.82       12.57      7.28 o 
  -9  -1  10       83.89       87.18     13.21 o 
  -8  -1  10      343.05      319.62     22.43 o 
  -7  -1  10       60.49       68.79     11.32 o 
  -6  -1  10      533.54      521.48     26.06 o 
  -5  -1  10       85.82       92.27      5.72 o 
  -4  -1  10      358.91      379.92     10.42 o 
  -3  -1  10       19.99       14.80      3.13 o 
  -2  -1  10     1012.27     1088.45     16.35 o 
  -1  -1  10       60.45       76.91      4.23 o 
   0  -1  10      181.65      220.08      6.86 o 
   1  -1  10        0.75        0.15      2.76 o 
   2  -1  10      267.60      270.62     12.50 o 
   3  -1  10      540.06      529.36     11.06 o 
   4  -1  10      409.61      479.77     10.67 o 
   5  -1  10       27.53       23.79      3.40 o 
   6  -1  10       95.61       77.00     12.98 o 
   7  -1  10      125.53       67.61     13.46 o 
   8  -1  10      198.46      211.28     21.81 o 
   9  -1  10      105.18      193.34     22.46 o 
 -11   0  10       10.05       28.43     11.94 o 
 -10   0  10       35.42       39.39      8.41 o 
  -9   0  10        5.34        5.13      8.17 o 
  -8   0  10        0.74        7.80      7.13 o 
  -7   0  10        0.31        7.11      6.44 o 
  -6   0  10      223.85      205.07     15.89 o 
  -5   0  10      185.49      166.48     11.87 o 
  -4   0  10        7.92        6.28      2.52 o 
  -3   0  10      134.47      134.07      6.79 o 
  -2   0  10        6.18        7.75      2.17 o 
  -1   0  10        0.46        0.97      3.11 o 
   0   0  10        5.79       13.24      5.04 o 
   1   0  10      361.23      372.15      7.89 o 
   2   0  10      259.70      277.02      6.84 o 
   3   0  10        1.76        6.49      2.61 o 
   4   0  10      986.41     1029.45     19.45 o 
   5   0  10     1073.47     1028.72     41.34 o 
   6   0  10        3.72       10.95     10.12 o 
   7   0  10       37.20       31.31      9.72 o 
   8   0  10        0.02        4.51      9.98 o 
   9   0  10       78.06       79.74     16.46 o 
 -11   1  10       11.56       -1.36     10.16 o 
 -10   1  10      124.69      103.42     10.74 o 
  -9   1  10       41.63       43.26      7.20 o 
  -8   1  10       59.17       50.09      9.32 o 
  -7   1  10      127.49      143.82     13.47 o 
  -6   1  10       23.57       22.79      7.28 o 
  -5   1  10       28.07       24.20      5.65 o 
  -4   1  10        0.44        5.51      3.93 o 
  -3   1  10       12.95        9.01      2.33 o 
  -2   1  10      147.49      158.62      6.01 o 
  -1   1  10      506.88      491.43     18.23 o 
   0   1  10      160.94      176.30     12.23 o 
   1   1  10      241.00      267.53      8.60 o 
   2   1  10       11.39        8.49      2.03 o 
   3   1  10      312.11      284.14      7.03 o 
   4   1  10       86.81      118.87     13.85 o 
   5   1  10      134.89      148.77     15.93 o 
   6   1  10     1096.56     1121.99     46.30 o 
   7   1  10       64.15       95.90     16.42 o 
   8   1  10       21.49       17.76     10.47 o 
 -11   2  10       32.33       29.88     12.77 o 
 -10   2  10        0.57        3.76      8.30 o 
  -9   2  10        3.76        1.43      7.29 o 
  -8   2  10      114.61      115.59      9.42 o 
  -7   2  10      155.78      153.15     13.61 o 
  -6   2  10       72.98       58.98      8.85 o 
  -5   2  10      338.13      310.59     17.16 o 
  -4   2  10      615.82      582.46     15.34 o 
  -3   2  10      112.75      121.60      4.88 o 
  -2   2  10        3.58        8.74      2.10 o 
  -1   2  10      255.18      258.40      7.38 o 
   0   2  10       86.08       70.77      8.61 o 
   1   2  10       35.78       27.09      4.15 o 
   2   2  10        0.34        3.56      5.94 o 
   3   2  10       81.17       76.14     11.07 o 
   4   2  10      169.86      153.36     15.25 o 
   5   2  10      167.51      122.09     15.03 o 
   6   2  10       18.69       21.60     10.19 o 
   7   2  10      193.49      171.33     19.13 o 
   8   2  10      123.42      118.47     18.57 o 
 -11   3  10       29.85       37.46     12.76 o 
 -10   3  10       49.08       41.33     12.84 o 
  -9   3  10       41.94       39.26     16.27 o 
  -8   3  10      483.21      494.38     18.65 o 
  -7   3  10     1100.72     1103.75     27.90 o 
  -6   3  10      557.53      509.32     22.40 o 
  -5   3  10      292.49      293.27     16.26 o 
  -4   3  10        3.73        3.83      4.83 o 
  -3   3  10      132.01      155.82      6.19 o 
  -2   3  10      415.78      425.70     11.26 o 
  -1   3  10       37.88       39.28      6.28 o 
   0   3  10      172.18      178.12     13.42 o 
   1   3  10        0.41        1.10      1.59 o 
   2   3  10        2.18        0.99      5.33 o 
   3   3  10       55.55       47.32      9.73 o 
   4   3  10        0.14        4.62      7.38 o 
   5   3  10      355.65      355.22     24.75 o 
   6   3  10      163.23      148.20     17.12 o 
   7   3  10       51.62       83.85     14.65 o 
   8   3  10       55.81       65.33     14.79 o 
 -11   4  10       62.92       48.65     13.82 o 
 -10   4  10       27.63       40.81     10.66 o 
  -9   4  10       87.66      117.35     16.61 o 
  -8   4  10       33.23       32.87      5.96 o 
  -7   4  10      892.79      891.26     24.20 o 
  -6   4  10     2813.49     2659.24     46.89 o 
  -5   4  10      903.56      905.48     22.60 o 
  -4   4  10      216.88      214.76      9.78 o 
  -3   4  10     1469.89     1420.64     19.16 o 
  -2   4  10       16.17        9.27      3.15 o 
  -1   4  10      104.56      133.82     13.69 o 
   0   4  10      516.70      533.36     13.96 o 
   1   4  10        1.62        3.35      1.95 o 
   2   4  10       13.03       14.80      6.55 o 
   3   4  10        0.04       15.25      8.27 o 
   4   4  10       75.11       55.39     11.34 o 
   5   4  10      429.61      431.98     27.77 o 
   6   4  10        0.53       20.09     11.53 o 
   7   4  10      511.15      521.37     33.23 o 
   8   4  10      125.40      136.33     18.25 o 
 -11   5  10       14.26        8.56     10.84 o 
 -10   5  10      137.89      179.66     20.57 o 
  -9   5  10       35.63       38.20     10.98 o 
  -8   5  10       37.20       33.65      5.42 o 
  -7   5  10        6.47       11.74      4.65 o 
  -6   5  10      185.85      191.63     10.13 o 
  -5   5  10      151.54      168.26      9.09 o 
  -4   5  10      374.12      322.47     10.15 o 
  -3   5  10      518.50      510.14     14.41 o 
  -2   5  10     1019.73      995.66     22.84 o 
  -1   5  10      554.21      568.74     22.71 o 
   0   5  10        8.32        4.78      2.84 o 
   1   5  10       58.17       50.82      3.50 o 
   2   5  10        3.01       15.69      8.87 o 
   3   5  10        0.00        4.28      6.55 o 
   4   5  10      225.76      194.06     19.01 o 
   5   5  10        3.18       14.95      7.90 o 
   6   5  10        0.03        1.91      9.70 o 
   7   5  10        0.44       31.28     11.24 o 
 -10   6  10      173.00      212.83     22.31 o 
  -9   6  10      176.22      191.14     20.27 o 
  -8   6  10       24.75       35.11     11.92 o 
  -7   6  10       16.45       12.32      4.63 o 
  -6   6  10       38.55       39.86      5.13 o 
  -5   6  10      165.92      156.15      8.65 o 
  -4   6  10      584.70      557.73     14.32 o 
  -3   6  10      514.95      476.01     15.95 o 
  -2   6  10      527.15      459.58     15.37 o 
  -1   6  10       13.95       22.51      4.46 o 
   0   6  10      263.00      264.95      9.90 o 
   1   6  10      165.24      160.46      6.20 o 
   2   6  10      245.50      246.22     19.40 o 
   3   6  10       34.79       31.73     10.02 o 
   4   6  10      128.28      124.77     16.15 o 
   5   6  10        2.94       14.84     11.10 o 
   6   6  10       13.74        3.93      9.58 o 
   7   6  10        6.99        8.25     10.04 o 
 -10   7  10       60.47       64.97     13.37 o 
  -9   7  10        3.46        6.36      8.82 o 
  -8   7  10      787.07      741.18     37.56 o 
  -7   7  10      251.67      199.96     18.71 o 
  -6   7  10       36.17       28.40      4.42 o 
  -5   7  10       73.06       39.27      5.16 o 
  -4   7  10       64.04       73.41      6.48 o 
  -3   7  10      513.60      481.08     16.64 o 
  -2   7  10       93.53       92.94      7.39 o 
  -1   7  10       73.07       77.29      6.47 o 
   0   7  10      621.54      673.48     24.37 o 
   1   7  10      201.05      203.76      7.45 o 
   2   7  10       87.80       86.75     13.28 o 
   3   7  10      102.88       90.90     13.46 o 
   4   7  10       31.74       48.68     11.71 o 
   5   7  10       31.32       39.85     10.56 o 
   6   7  10        4.18       13.63     10.62 o 
   7   7  10       57.10       87.77     16.32 o 
 -10   8  10       50.76       52.57     13.75 o 
  -9   8  10        1.14      -10.33     10.33 o 
  -8   8  10       72.03       88.99     15.60 o 
  -7   8  10       55.52       82.66     14.87 o 
  -6   8  10      129.02       81.93      6.89 o 
  -5   8  10       86.07       60.41      6.36 o 
  -4   8  10       36.40       22.23      3.21 o 
  -3   8  10       27.25       23.92      3.56 o 
  -2   8  10       69.63       68.31      6.78 o 
  -1   8  10      150.57      143.57      5.41 o 
   0   8  10     1650.10     1596.91     49.20 o 
   1   8  10      669.54      680.34     15.88 o 
   2   8  10      339.48      327.81     23.57 o 
   3   8  10      142.79      169.48     18.27 o 
   4   8  10      371.26      389.93     27.77 o 
   5   8  10       21.79        7.82      9.63 o 
   6   8  10       19.27       28.66     11.92 o 
 -10   9  10       21.61       21.97     11.28 o 
  -9   9  10       25.80       30.60     11.83 o 
  -8   9  10      269.25      262.88     22.35 o 
  -7   9  10       23.69       17.08      9.04 o 
  -6   9  10     1505.37     1398.21     49.82 o 
  -5   9  10       80.58       62.55      4.62 o 
  -4   9  10        4.83        9.25      2.90 o 
  -3   9  10      171.71      147.93      7.21 o 
  -2   9  10       28.15       30.14      3.42 o 
  -1   9  10      262.68      240.77      7.54 o 
   0   9  10      546.00      512.06     15.86 o 
   1   9  10      381.11      361.89     25.10 o 
   2   9  10      108.71       87.09     14.43 o 
   3   9  10       10.90        7.53      8.05 o 
   4   9  10        5.38       -4.05     10.52 o 
   5   9  10       55.19       26.01     11.84 o 
   6   9  10      211.84      226.69     23.28 o 
 -10  10  10        4.87        2.76     10.80 o 
  -9  10  10        6.42       -3.94      9.62 o 
  -8  10  10       10.86       15.16      9.41 o 
  -7  10  10       20.58        7.19      7.93 o 
  -6  10  10      237.15      205.12     12.29 o 
  -5  10  10      308.60      286.07     13.53 o 
  -4  10  10     1638.86     1479.96     31.20 o 
  -3  10  10      114.42       91.51      6.24 o 
  -2  10  10       17.33       25.27      3.65 o 
  -1  10  10      248.42      245.71      8.14 o 
   0  10  10       49.46       45.02      6.84 o 
   1  10  10      196.04      206.49     20.06 o 
   2  10  10        0.02       -1.34      8.65 o 
   3  10  10       52.45       60.81     12.00 o 
   4  10  10       40.80       16.61     11.01 o 
   5  10  10       46.67       69.01     13.58 o 
  -9  11  10       36.86       40.58     13.06 o 
  -8  11  10        5.23        3.92     10.04 o 
  -7  11  10        5.55        0.78      5.53 o 
  -6  11  10        1.78       -1.54      4.96 o 
  -5  11  10       47.29       39.22      6.17 o 
  -4  11  10        1.46        8.02      3.93 o 
  -3  11  10      214.53      178.95      8.38 o 
  -2  11  10      372.76      397.90     11.73 o 
  -1  11  10        7.75        5.65      6.43 o 
   0  11  10        0.45        2.15      3.95 o 
   1  11  10       63.69       48.03     11.05 o 
   2  11  10       23.80       44.47     12.65 o 
   3  11  10       29.25       30.48     11.07 o 
   4  11  10        7.53        5.49      9.25 o 
   5  11  10       17.83       16.44     11.45 o 
  -9  12  10       80.57       96.42     17.12 o 
  -8  12  10       69.77       46.39     12.51 o 
  -7  12  10        6.74       25.60      9.25 o 
  -6  12  10       67.42       75.38      8.58 o 
  -5  12  10        0.23        9.59      4.97 o 
  -4  12  10        0.09        6.67      3.79 o 
  -3  12  10        5.42        0.99      3.23 o 
  -2  12  10      519.86      510.04     19.02 o 
  -1  12  10       17.80       21.71     12.81 o 
   0  12  10       18.41       15.74      9.91 o 
   1  12  10       82.35       81.50     14.52 o 
   2  12  10       57.25       59.28     12.75 o 
   3  12  10       60.55       49.29     14.41 o 
   4  12  10        4.42        0.10      9.19 o 
  -9  13  10       20.12       24.07     11.30 o 
  -8  13  10        0.25       10.38      6.56 o 
  -7  13  10       13.15        6.40      6.84 o 
  -6  13  10       26.10       49.03      7.71 o 
  -5  13  10       62.47       50.67      6.76 o 
  -4  13  10        1.43        0.94      4.19 o 
  -3  13  10        0.72        5.63      5.74 o 
  -2  13  10        2.97        4.18      4.96 o 
  -1  13  10       56.12       46.28     10.50 o 
   0  13  10      321.11      351.20     26.29 o 
   1  13  10       18.00       10.00      9.10 o 
   2  13  10       80.74      139.76     18.02 o 
   3  13  10       22.54       20.21      9.89 o 
   4  13  10      290.10      343.61     29.24 o 
  -8  14  10       13.86       26.18      7.67 o 
  -7  14  10       68.89       93.36     10.52 o 
  -6  14  10       41.96       24.82      7.95 o 
  -5  14  10       79.80       63.93      7.62 o 
  -4  14  10        3.98        7.89      7.69 o 
  -3  14  10       41.84       43.95      8.18 o 
  -2  14  10        1.23        9.65     10.44 o 
  -1  14  10       52.54       67.69     14.34 o 
   0  14  10      142.13      122.60     17.72 o 
   1  14  10       24.56       23.21     10.54 o 
   2  14  10       99.32       56.83     14.24 o 
   3  14  10       53.02       77.80     15.18 o 
  -9  15  10        0.67        6.39      9.60 o 
  -8  15  10       63.88       94.69     15.41 o 
  -7  15  10       41.17       60.40      8.86 o 
  -6  15  10       51.43       76.25     14.28 o 
  -5  15  10       44.08       40.56     10.95 o 
  -4  15  10        1.48       -1.07      7.79 o 
  -3  15  10       22.42       18.52      9.52 o 
  -2  15  10        4.24        2.95      4.97 o 
  -1  15  10       60.48       52.83     14.42 o 
   0  15  10        0.53      -11.48     11.60 o 
   1  15  10        7.96       14.69      9.50 o 
   2  15  10      352.81      506.87     34.87 o 
  -7  16  10       62.77       58.25     14.58 o 
  -6  16  10       22.72       22.44     10.30 o 
  -5  16  10       45.93       33.14     10.95 o 
  -4  16  10       14.02        8.55      7.61 o 
  -3  16  10        0.15       -6.98      6.98 o 
  -2  16  10       47.78       53.93     13.43 o 
  -1  16  10       20.08       29.79     12.08 o 
   0  16  10        9.08        2.43      9.14 o 
  -6  17  10       60.77       73.46     13.84 o 
  -5  17  10        0.14        1.58      8.24 o 
  -4  17  10      237.32      260.97     21.89 o 
  -3  17  10        9.44        5.74     10.21 o 
  -2  17  10       33.17       45.02     14.32 o 
  -5  18  10        2.27       -1.94      8.65 o 
  -4  18  10       27.32       37.87     10.50 o 
  -2 -18  11       39.78       26.50     10.40 o 
  -1 -18  11        4.44        2.52      8.64 o 
   0 -18  11      128.61      134.08     16.63 o 
  -3 -17  11       83.15      113.28     17.08 o 
  -2 -17  11      231.51      295.36     25.26 o 
  -1 -17  11       21.27       19.55     10.97 o 
   0 -17  11      305.57      335.57     24.59 o 
   1 -17  11       56.66       68.99     12.50 o 
   2 -17  11      282.60      327.64     27.90 o 
   3 -17  11       18.08       29.39     10.78 o 
   4 -17  11       35.85       26.82     11.07 o 
   5 -17  11        4.18      -10.49     10.49 o 
  -3 -16  11       22.17       21.72     11.27 o 
  -2 -16  11       26.37       29.24     12.03 o 
  -1 -16  11      614.73      656.50     35.84 o 
   0 -16  11      166.88      230.28     20.36 o 
   1 -16  11        6.20        1.14      6.02 o 
   2 -16  11       22.38       20.32      6.50 o 
   3 -16  11       67.51       81.44     15.62 o 
   4 -16  11      227.73      241.81     23.68 o 
   5 -16  11        7.74        2.82      9.60 o 
   6 -16  11       27.45       27.88      7.92 o 
  -4 -15  11      257.27      255.93     24.83 o 
  -3 -15  11      143.48      155.98     19.59 o 
  -2 -15  11        0.59      -10.03     10.03 o 
  -1 -15  11       13.59       26.61     10.61 o 
   0 -15  11       46.50       48.00     10.84 o 
   1 -15  11      431.05      442.36     19.80 o 
   2 -15  11       40.07       40.60     17.65 o 
   3 -15  11       15.56       31.88      6.62 o 
   4 -15  11      174.77      204.27     21.05 o 
   5 -15  11      152.55      170.94     20.05 o 
   6 -15  11        0.79       -4.38      8.66 o 
   7 -15  11        0.68        6.50      8.25 o 
  -5 -14  11      347.84      372.31     29.79 o 
  -4 -14  11      305.49      339.25     27.61 o 
  -3 -14  11      177.55      182.59     19.78 o 
  -2 -14  11      764.50      805.82     38.71 o 
  -1 -14  11       53.41       55.07     11.62 o 
   0 -14  11       15.74       25.55      8.82 o 
   1 -14  11        0.59        6.12      5.92 o 
   2 -14  11        0.98        9.86      7.71 o 
   3 -14  11      156.65      155.22     14.79 o 
   4 -14  11      163.79      196.91     12.37 o 
   5 -14  11        6.17       -3.06      8.40 o 
   6 -14  11       90.75      105.90     11.80 o 
   7 -14  11        3.92        5.52      5.89 o 
   8 -14  11       31.23       67.46     13.99 o 
  -5 -13  11      349.76      359.31     28.57 o 
  -4 -13  11       76.19       79.59     14.47 o 
  -3 -13  11       10.23       -0.40      8.90 o 
  -2 -13  11      242.54      239.71     20.91 o 
  -1 -13  11      696.45      703.23     34.33 o 
   0 -13  11       10.88        9.04      7.56 o 
   1 -13  11      116.61      107.70     10.02 o 
   2 -13  11       77.33       70.74      8.62 o 
   3 -13  11       73.58       81.00      8.56 o 
   4 -13  11      153.72      142.64     10.69 o 
   5 -13  11       66.17       82.09      9.83 o 
   6 -13  11        1.02        8.74      6.25 o 
   7 -13  11       18.71       21.12      7.64 o 
   8 -13  11       32.99       30.79      7.81 o 
  -6 -12  11        0.05       10.77     11.78 o 
  -5 -12  11      424.48      426.31     29.99 o 
  -4 -12  11      252.42      278.16     24.04 o 
  -3 -12  11     1884.86     1943.25     63.89 o 
  -2 -12  11       35.90       19.33      8.73 o 
  -1 -12  11        0.45        6.35      7.90 o 
   0 -12  11       16.25       16.90      7.94 o 
   1 -12  11      227.01      199.46     12.65 o 
   2 -12  11      588.88      507.56     19.55 o 
   3 -12  11       30.61       20.27      5.46 o 
   4 -12  11      347.76      346.76     24.85 o 
   5 -12  11       22.20       37.43      5.85 o 
   6 -12  11      108.98      112.13     11.13 o 
   7 -12  11       96.26       96.02     10.77 o 
   8 -12  11       56.47       47.33     12.84 o 
  -7 -11  11        1.70       25.15     11.63 o 
  -6 -11  11      222.10      231.87     22.91 o 
  -5 -11  11        9.57       42.02     13.18 o 
  -4 -11  11      396.31      382.12     26.43 o 
  -3 -11  11        2.62        5.48      7.99 o 
  -2 -11  11      455.37      447.59     26.93 o 
  -1 -11  11      648.14      627.55     30.96 o 
   0 -11  11      472.71      530.78     27.48 o 
   1 -11  11       94.49       91.75      8.81 o 
   2 -11  11       73.23       68.50      7.68 o 
   3 -11  11      263.44      246.20     18.64 o 
   4 -11  11      337.82      309.13     18.39 o 
   5 -11  11      179.83      170.60      9.71 o 
   6 -11  11       34.19       32.15      7.29 o 
   7 -11  11        3.81       -0.33      6.10 o 
   8 -11  11        1.86       -2.79      5.06 o 
   9 -11  11        0.01      -10.55     10.55 o 
  -7 -10  11        0.56       13.82     10.49 o 
  -6 -10  11        2.21        7.08      9.82 o 
  -5 -10  11        6.77        3.63      9.63 o 
  -4 -10  11       49.93       46.41     11.64 o 
  -3 -10  11      349.61      315.44     23.13 o 
  -2 -10  11      506.25      448.31     26.50 o 
  -1 -10  11     1275.50     1161.68     42.46 o 
   0 -10  11      496.76      429.01     24.13 o 
   1 -10  11       56.61       58.61     11.63 o 
   2 -10  11      629.31      597.44     20.19 o 
   3 -10  11       57.58       53.82      6.93 o 
   4 -10  11      210.15      198.03     11.65 o 
   5 -10  11       10.87        8.68      4.15 o 
   6 -10  11      368.99      363.03     13.43 o 
   7 -10  11      162.60      180.05     12.79 o 
   8 -10  11        8.15        4.15      5.03 o 
   9 -10  11        0.29       -0.41      9.07 o 
  -8  -9  11       41.47       43.47     13.84 o 
  -7  -9  11      181.81      208.39     22.39 o 
  -6  -9  11      214.09      207.54     21.26 o 
  -5  -9  11       18.23       23.33      9.60 o 
  -4  -9  11     1514.76     1540.81     54.50 o 
  -3  -9  11      244.25      234.24     19.51 o 
  -2  -9  11     1925.87     1894.14     57.65 o 
  -1  -9  11      243.49      260.99     13.59 o 
   0  -9  11       52.06       56.02     10.11 o 
   1  -9  11     5008.76     4654.90     73.62 o 
   2  -9  11     2500.84     2396.06     45.64 o 
   3  -9  11       26.15       33.73      6.29 o 
   4  -9  11        5.77       13.49      9.68 o 
   5  -9  11      110.42      114.55     14.40 o 
   6  -9  11        0.63       -0.69      5.12 o 
   7  -9  11       40.95       34.62      5.65 o 
   8  -9  11      150.63      159.62     13.49 o 
   9  -9  11      142.00      145.16     18.10 o 
  -8  -8  11        6.01        6.28     10.15 o 
  -7  -8  11      202.77      254.06     24.11 o 
  -6  -8  11        0.14        3.54     10.12 o 
  -5  -8  11      186.49      192.74     18.91 o 
  -4  -8  11      599.43      566.94     30.86 o 
  -3  -8  11       65.95       68.34     12.47 o 
  -2  -8  11     1969.18     1853.84     56.52 o 
  -1  -8  11      895.17      865.59     14.48 o 
   0  -8  11     2135.29     2146.76     37.07 o 
   1  -8  11        4.32        7.05      5.16 o 
   2  -8  11      760.18      715.88     21.78 o 
   3  -8  11      431.87      347.01     17.41 o 
   4  -8  11     4074.97     4036.26     65.88 o 
   5  -8  11       87.14       82.35      6.98 o 
   6  -8  11        9.49        2.31      5.75 o 
   7  -8  11        2.10        0.29      4.27 o 
   8  -8  11       38.50       16.44      6.59 o 
   9  -8  11       23.63       30.95     11.90 o 
  -9  -7  11        4.28        5.87     10.02 o 
  -8  -7  11       37.73       22.83     11.85 o 
  -7  -7  11      322.93      366.35     27.01 o 
  -6  -7  11      115.72      116.39     15.51 o 
  -5  -7  11        3.04        6.37      8.17 o 
  -4  -7  11      744.07      685.25     33.11 o 
  -3  -7  11      332.29      339.88     22.27 o 
  -2  -7  11      694.93      749.14     32.28 o 
  -1  -7  11        0.80        4.90      2.26 o 
   0  -7  11       26.25       17.73      6.06 o 
   1  -7  11     1261.38     1215.14     26.30 o 
   2  -7  11     1341.04     1315.01     23.84 o 
   3  -7  11      553.23      571.94     18.37 o 
   4  -7  11     1101.82     1043.96     21.78 o 
   5  -7  11       20.24       23.61      4.67 o 
   6  -7  11     1579.02     1540.02     45.76 o 
   7  -7  11       18.53        6.61      4.20 o 
   8  -7  11       70.85       73.56      9.49 o 
   9  -7  11        0.87       -2.90      8.29 o 
  -9  -6  11       35.74       45.50     12.69 o 
  -8  -6  11        4.35        8.39      9.15 o 
  -7  -6  11       83.08       92.42     15.86 o 
  -6  -6  11      110.29      103.26     15.05 o 
  -5  -6  11        2.91        2.25      7.45 o 
  -4  -6  11     1820.64     1795.94     56.20 o 
  -3  -6  11       52.08       26.34      8.96 o 
  -2  -6  11     1673.08     1594.49     48.99 o 
  -1  -6  11       33.19       57.14      9.11 o 
   0  -6  11      150.24      179.30      8.33 o 
   1  -6  11        0.58        3.15      3.93 o 
   2  -6  11       90.14       94.77      6.19 o 
   3  -6  11       79.34       73.24      6.92 o 
   4  -6  11      141.52      180.92      8.49 o 
   5  -6  11        0.02        1.01      3.54 o 
   6  -6  11     2691.43     2771.37     51.70 o 
   7  -6  11       13.57        9.46     14.03 o 
   8  -6  11       33.43       27.20     14.21 o 
 -10  -5  11        2.74        0.99     10.04 o 
  -9  -5  11        3.08       -9.69      9.69 o 
  -8  -5  11      379.08      355.15     26.84 o 
  -7  -5  11        5.09       19.04      9.75 o 
  -6  -5  11       21.60       19.85      8.78 o 
  -5  -5  11     1213.19     1190.94     44.36 o 
  -4  -5  11      444.84      429.27     24.61 o 
  -3  -5  11      210.19      173.64     15.64 o 
  -2  -5  11       26.17       18.45      6.74 o 
  -1  -5  11      938.93     1050.49     20.53 o 
   0  -5  11      214.98      205.85      8.89 o 
   1  -5  11      226.90      251.13     18.23 o 
   2  -5  11        1.67        1.38      3.51 o 
   3  -5  11      575.79      562.98     17.42 o 
   4  -5  11      324.88      334.75     12.20 o 
   5  -5  11      117.48      120.01      7.04 o 
   6  -5  11      299.17      295.35     11.30 o 
   7  -5  11       27.39       44.46      7.84 o 
   8  -5  11     1136.19     1221.76     37.74 o 
   9  -5  11       76.22       82.03     16.64 o 
 -10  -4  11       32.32       31.88     12.80 o 
  -9  -4  11      189.51      173.30     19.56 o 
  -8  -4  11       60.39       56.35     12.68 o 
  -7  -4  11        4.31        9.16      9.02 o 
  -6  -4  11      390.88      340.63     23.30 o 
  -5  -4  11      316.66      303.38     21.33 o 
  -4  -4  11       38.33       20.55      7.84 o 
  -3  -4  11       42.29       36.08      9.00 o 
  -2  -4  11        4.36        0.52      1.49 o 
  -1  -4  11       11.85        2.93      2.52 o 
   0  -4  11      199.70      179.37     11.36 o 
   1  -4  11      238.08      235.74     13.67 o 
   2  -4  11      245.14      208.35     14.32 o 
   3  -4  11      430.97      418.39     11.40 o 
   4  -4  11      102.77      104.76      6.20 o 
   5  -4  11        5.93        2.63      3.02 o 
   6  -4  11       20.14       12.64      3.71 o 
   7  -4  11       69.52       63.00      8.55 o 
   8  -4  11     1324.10     1390.51     56.39 o 
   9  -4  11       17.59       24.94     12.97 o 
 -10  -3  11        0.54        6.39      9.24 o 
  -9  -3  11      356.29      368.52     26.93 o 
  -8  -3  11      199.63      177.81     18.30 o 
  -7  -3  11      103.89       97.51     13.67 o 
  -6  -3  11      118.15      124.16     14.61 o 
  -5  -3  11      135.14       98.12     12.55 o 
  -4  -3  11       89.98       66.09     10.75 o 
  -3  -3  11     2620.98     2472.89     63.94 o 
  -2  -3  11      175.49      175.02      6.56 o 
  -1  -3  11      625.48      621.05     15.42 o 
   0  -3  11      163.84      167.57      8.38 o 
   1  -3  11      124.68      141.53     10.84 o 
   2  -3  11      388.75      327.00     18.00 o 
   3  -3  11       17.73       24.38      4.61 o 
   4  -3  11      304.69      335.35     11.86 o 
   5  -3  11      109.77      122.63      7.09 o 
   6  -3  11        7.55       14.74      4.86 o 
   7  -3  11       77.73       75.35     14.19 o 
   8  -3  11       61.42       60.67     14.31 o 
 -11  -2  11        0.27        0.67      8.93 o 
 -10  -2  11       13.25        4.30      8.15 o 
  -9  -2  11      348.76      411.39     27.42 o 
  -8  -2  11        7.15        4.77      7.65 o 
  -7  -2  11      363.56      401.86     24.90 o 
  -6  -2  11       53.90       82.47     12.04 o 
  -5  -2  11       27.67       25.40      2.28 o 
  -4  -2  11      214.82      223.40      6.46 o 
  -3  -2  11        2.15        2.01      1.63 o 
  -2  -2  11       93.72       98.30      4.21 o 
  -1  -2  11      371.42      353.55      8.78 o 
   0  -2  11        0.04        2.64      3.89 o 
   1  -2  11       56.46       67.77      8.22 o 
   2  -2  11       59.41       61.08      4.96 o 
   3  -2  11      452.62      415.64     10.25 o 
   4  -2  11      360.21      427.70     14.69 o 
   5  -2  11      224.68      223.33      8.11 o 
   6  -2  11      129.89      127.53     15.88 o 
   7  -2  11        0.79       -2.14      8.62 o 
   8  -2  11      154.26      112.75     17.22 o 
 -10  -1  11       19.47        9.63      6.49 o 
  -9  -1  11        0.41        6.20      7.44 o 
  -8  -1  11        1.44       -2.06      7.37 o 
  -7  -1  11      108.41      128.92     14.63 o 
  -6  -1  11       47.33       44.84      8.98 o 
  -5  -1  11      266.02      264.65     17.33 o 
  -4  -1  11      579.31      565.80     13.49 o 
  -3  -1  11       88.46       75.34      6.20 o 
  -2  -1  11       55.02       61.67      3.72 o 
  -1  -1  11      443.60      370.66      9.41 o 
   0  -1  11      423.64      427.20     18.17 o 
   1  -1  11      127.50      121.20      6.65 o 
   2  -1  11      328.07      355.72      8.65 o 
   3  -1  11        3.34        5.47      2.68 o 
   4  -1  11       56.57       57.39      7.04 o 
   5  -1  11       69.02       78.10     12.77 o 
   6  -1  11       86.80       61.34     12.19 o 
   7  -1  11       63.58       86.61     15.13 o 
   8  -1  11       61.93       65.83     14.69 o 
 -10   0  11       36.37       53.48      9.05 o 
  -9   0  11        9.37       16.80      8.34 o 
  -8   0  11      108.74      100.31     13.13 o 
  -7   0  11       72.41       68.25     11.01 o 
  -6   0  11        0.39       -5.46      6.75 o 
  -5   0  11       11.23        8.80      4.43 o 
  -4   0  11      116.54      113.55      6.19 o 
  -3   0  11      166.17      168.51      7.10 o 
  -2   0  11      964.31      966.48     16.45 o 
  -1   0  11        3.01       11.81      3.73 o 
   0   0  11      831.05      874.77     19.13 o 
   1   0  11      597.27      615.43     11.06 o 
   2   0  11       61.74       60.93      4.14 o 
   3   0  11       95.84      102.35      5.35 o 
   4   0  11       94.94       84.05     12.13 o 
   5   0  11      122.70      110.95     14.25 o 
   6   0  11       56.71       76.20     13.30 o 
   7   0  11        0.27       -7.31      9.68 o 
   8   0  11       69.77       90.02     16.04 o 
 -10   1  11       61.07       60.06      8.76 o 
  -9   1  11        9.72       14.31      6.01 o 
  -8   1  11        7.47       10.52      7.09 o 
  -7   1  11       33.04       29.65      8.47 o 
  -6   1  11      227.97      244.59     16.86 o 
  -5   1  11      325.01      338.96     11.48 o 
  -4   1  11      497.71      467.93     21.32 o 
  -3   1  11       18.20       17.00      2.73 o 
  -2   1  11       58.07       40.13      3.73 o 
  -1   1  11      151.32      127.63     10.53 o 
   0   1  11      135.21      138.73     11.42 o 
   1   1  11      508.75      536.02     13.58 o 
   2   1  11       22.96       27.34      3.16 o 
   3   1  11       14.67       15.17      3.34 o 
   4   1  11      352.25      363.52     23.32 o 
   5   1  11        8.34       17.15      8.55 o 
   6   1  11       19.96       21.08     11.42 o 
   7   1  11       16.70       27.36     10.54 o 
   8   1  11       61.44       52.97     13.42 o 
 -11   2  11       25.60       22.18     11.86 o 
 -10   2  11        1.94       19.83     10.21 o 
  -9   2  11      101.76      100.39      9.90 o 
  -8   2  11      258.85      213.88     12.90 o 
  -7   2  11       25.60       14.65      6.27 o 
  -6   2  11       48.13       50.98      8.63 o 
  -5   2  11       67.01       61.32      9.00 o 
  -4   2  11      591.73      535.65     23.40 o 
  -3   2  11       12.90       15.07      2.88 o 
  -2   2  11      238.40      198.19      7.60 o 
  -1   2  11       85.75       78.61      4.09 o 
   0   2  11      215.73      219.06     14.61 o 
   1   2  11      433.35      400.60     11.26 o 
   2   2  11      561.28      558.12     12.04 o 
   3   2  11      312.20      255.23     18.96 o 
   4   2  11      158.51      127.56     14.73 o 
   5   2  11      210.91      191.78     18.90 o 
   6   2  11      238.81      192.61     19.60 o 
   7   2  11        0.46       -2.35      8.64 o 
   8   2  11       14.01       -8.31      9.57 o 
 -10   3  11        2.45       21.69     11.04 o 
  -9   3  11        0.18       -0.56      5.03 o 
  -8   3  11       18.52        3.47      5.15 o 
  -7   3  11       88.70      105.18      8.71 o 
  -6   3  11     1232.88     1195.09     38.01 o 
  -5   3  11        3.66       13.88      5.82 o 
  -4   3  11       35.51       34.08      4.47 o 
  -3   3  11      965.70      990.56     20.36 o 
  -2   3  11       53.87       58.03      4.38 o 
  -1   3  11      226.29      226.03      6.17 o 
   0   3  11       23.77       30.19      7.26 o 
   1   3  11        3.57        2.55      1.72 o 
   2   3  11      395.84      418.45     23.24 o 
   3   3  11       16.31       18.80      9.25 o 
   4   3  11      162.67      163.52     16.67 o 
   5   3  11       55.78       30.30      9.59 o 
   6   3  11      172.75      214.33     21.35 o 
   7   3  11       67.95       70.69     14.78 o 
   8   3  11       36.99       32.23     11.13 o 
 -10   4  11       40.56       28.94     10.05 o 
  -9   4  11      230.62      214.13     20.88 o 
  -8   4  11        0.10        1.12      4.40 o 
  -7   4  11      196.10      205.93     12.93 o 
  -6   4  11      341.12      331.18     13.77 o 
  -5   4  11      462.69      468.03     16.16 o 
  -4   4  11      128.85      131.77      7.91 o 
  -3   4  11       99.98      110.50      5.93 o 
  -2   4  11       12.01       14.45      2.36 o 
  -1   4  11      488.15      505.35     14.88 o 
   0   4  11      174.74      143.09      7.36 o 
   1   4  11      304.93      272.78      8.58 o 
   2   4  11        2.25       10.22      7.46 o 
   3   4  11      320.10      302.03     21.52 o 
   4   4  11      116.05       90.20     13.30 o 
   5   4  11      169.34      151.98     17.78 o 
   6   4  11      142.83      137.81     17.70 o 
   7   4  11        8.05       15.87     10.13 o 
 -10   5  11        0.00       -5.55      9.78 o 
  -9   5  11      127.28      141.40     17.44 o 
  -8   5  11        2.92        2.93      4.14 o 
  -7   5  11        0.03        5.60      5.95 o 
  -6   5  11       16.78       15.89      4.61 o 
  -5   5  11      218.93      194.99     10.13 o 
  -4   5  11      109.78       95.96      6.32 o 
  -3   5  11        8.92       11.93      2.74 o 
  -2   5  11        7.69        6.55      3.69 o 
  -1   5  11       93.42       89.41      6.55 o 
   0   5  11        6.27        6.38      2.88 o 
   1   5  11      326.56      350.69      9.68 o 
   2   5  11       89.69       76.39     12.11 o 
   3   5  11      149.55       91.72     13.18 o 
   4   5  11      107.18       86.76     14.37 o 
   5   5  11        0.33        1.95      7.20 o 
   6   5  11      365.94      329.16     26.59 o 
   7   5  11        4.53       10.76      9.14 o 
 -10   6  11        0.39        6.99     12.47 o 
  -9   6  11      128.52      124.13     17.47 o 
  -8   6  11       94.06       89.79     14.58 o 
  -7   6  11      409.60      438.85     31.57 o 
  -6   6  11       13.35       19.44      4.11 o 
  -5   6  11       16.35       13.30      4.07 o 
  -4   6  11       85.01       80.26      6.93 o 
  -3   6  11      403.83      408.52     15.07 o 
  -2   6  11      104.13       90.31     13.12 o 
  -1   6  11        3.99        2.10      3.67 o 
   0   6  11        6.74        7.41      3.09 o 
   1   6  11       10.73        3.51      3.02 o 
   2   6  11      219.87      203.85     18.47 o 
   3   6  11      519.58      506.89     29.49 o 
   4   6  11       22.78        9.40      8.12 o 
   5   6  11       63.37       72.03     14.59 o 
   6   6  11       85.60       74.58     14.84 o 
   7   6  11      160.20      132.95     19.31 o 
 -10   7  11       60.86       60.51     13.64 o 
  -9   7  11      177.98      182.99     20.49 o 
  -8   7  11       24.61       20.33      9.92 o 
  -7   7  11       56.63       44.23     10.22 o 
  -6   7  11       27.17       27.30      4.85 o 
  -5   7  11       44.68       43.61      5.37 o 
  -4   7  11       53.75       54.60      4.99 o 
  -3   7  11       91.66       97.03      8.01 o 
  -2   7  11       48.59       52.12      6.16 o 
  -1   7  11       42.75       31.26      5.02 o 
   0   7  11       34.79       26.30      4.06 o 
   1   7  11      117.94      129.58      5.70 o 
   2   7  11        8.17       15.68      8.37 o 
   3   7  11       50.25       32.85     10.96 o 
   4   7  11        0.14       -4.34      8.75 o 
   5   7  11      131.09      123.28     16.94 o 
   6   7  11       15.06       46.56     13.09 o 
 -10   8  11        7.91       17.18     10.74 o 
  -9   8  11      381.26      394.39     29.15 o 
  -8   8  11       65.68       56.97     13.55 o 
  -7   8  11       47.89       28.72     10.51 o 
  -6   8  11       28.50       24.59      6.01 o 
  -5   8  11       13.95        6.76      4.45 o 
  -4   8  11       71.23       62.79      5.26 o 
  -3   8  11      206.80      186.39     12.82 o 
  -2   8  11       55.69       58.05      8.42 o 
  -1   8  11      196.82      178.57      9.73 o 
   0   8  11      517.28      484.90     26.25 o 
   1   8  11      245.01      239.01     20.46 o 
   2   8  11       54.63       38.05     10.80 o 
   3   8  11       47.80       45.17     11.30 o 
   4   8  11        7.40       30.94     11.65 o 
   5   8  11       51.62       76.38     14.36 o 
   6   8  11       14.31        2.51      8.67 o 
 -10   9  11       44.68       47.48     15.12 o 
  -9   9  11        9.77       -6.43      9.87 o 
  -8   9  11        0.31       10.23      9.66 o 
  -7   9  11      231.90      237.84     21.07 o 
  -6   9  11      694.00      539.02     29.73 o 
  -5   9  11      151.80      164.26     10.85 o 
  -4   9  11      119.40       98.05      5.26 o 
  -3   9  11      194.48      166.89      9.45 o 
  -2   9  11       55.01       52.42      4.19 o 
  -1   9  11       57.08       64.86      7.04 o 
   0   9  11      221.97      225.75     17.97 o 
   1   9  11      241.73      210.53     19.88 o 
   2   9  11      111.31      127.91     17.13 o 
   3   9  11        3.82        4.63      9.88 o 
   4   9  11        1.86        7.95      8.04 o 
   5   9  11        6.98       13.89     10.93 o 
  -9  10  11        4.12       14.12     10.34 o 
  -8  10  11       72.60       40.99     12.33 o 
  -7  10  11      211.36      170.28     18.43 o 
  -6  10  11       71.14       81.52     13.20 o 
  -5  10  11      260.87      233.56     14.66 o 
  -4  10  11     1094.91      881.36     21.98 o 
  -3  10  11      263.33      257.78      9.66 o 
  -2  10  11       15.98       18.42      4.68 o 
  -1  10  11       48.06       49.64      6.16 o 
   0  10  11        0.28       -1.78      8.13 o 
   1  10  11        0.49       -3.02      7.16 o 
   2  10  11       12.30        5.51      9.24 o 
   3  10  11        3.24      -11.46     11.46 o 
   4  10  11        3.27        8.47      8.33 o 
   5  10  11      167.87      192.43     23.03 o 
  -9  11  11        3.67       -4.18     10.31 o 
  -8  11  11        4.41        3.32     10.37 o 
  -7  11  11        8.17       -4.12      7.63 o 
  -6  11  11        0.74        2.35      4.91 o 
  -5  11  11      449.83      418.19     16.66 o 
  -4  11  11       27.75       23.06      5.03 o 
  -3  11  11      699.09      676.25     16.43 o 
  -2  11  11       23.09       24.91     15.85 o 
  -1  11  11      180.53      209.90     12.49 o 
   0  11  11        9.49        4.35      7.68 o 
   1  11  11        1.45        5.32      9.91 o 
   2  11  11       95.65       82.06     14.12 o 
   3  11  11       31.47       28.16     13.17 o 
   4  11  11       21.94       18.34     10.19 o 
  -9  12  11       54.86       54.59     12.43 o 
  -8  12  11       27.16       56.42     13.90 o 
  -7  12  11       59.24       58.67     13.33 o 
  -6  12  11       54.41       54.27     12.10 o 
  -5  12  11        0.05        3.57      6.70 o 
  -4  12  11       15.00       16.62      5.08 o 
  -3  12  11       51.78       57.12      7.44 o 
  -2  12  11      943.86      890.54     26.23 o 
  -1  12  11      404.00      386.69     15.95 o 
   0  12  11       20.57       24.63     11.79 o 
   1  12  11        6.01        0.43     10.29 o 
   2  12  11       29.92       49.15     12.29 o 
   3  12  11       10.60       25.39     11.20 o 
   4  12  11        8.96        2.96      9.22 o 
  -8  13  11      290.92      330.46     28.10 o 
  -7  13  11        5.82       -0.07      5.47 o 
  -6  13  11      111.29       92.45      9.44 o 
  -5  13  11       20.60       44.15     11.70 o 
  -4  13  11       69.04       47.15      8.03 o 
  -3  13  11       84.24       77.11      8.98 o 
  -2  13  11        0.47        3.24      4.86 o 
  -1  13  11      466.45      514.61     32.10 o 
   0  13  11      118.38      139.55     18.99 o 
   1  13  11      420.00      522.76     33.18 o 
   2  13  11       38.26       50.10     14.00 o 
   3  13  11        8.02       20.04     10.75 o 
  -8  14  11        4.33       10.02     10.06 o 
  -7  14  11       51.55       61.30      9.08 o 
  -6  14  11      419.80      436.04     29.32 o 
  -5  14  11       53.72       51.36     11.54 o 
  -4  14  11       11.45       12.57      5.93 o 
  -3  14  11       12.06       17.99      6.17 o 
  -2  14  11        0.00       -0.82      5.03 o 
  -1  14  11       10.36        7.11      9.42 o 
   0  14  11      543.97      534.96     33.92 o 
   1  14  11      145.56      121.69     17.68 o 
   2  14  11      136.07      207.07     22.99 o 
  -7  15  11       39.94       57.78     13.53 o 
  -6  15  11      161.60      199.13     20.94 o 
  -5  15  11       10.04       11.02      8.34 o 
  -4  15  11       72.69       56.43     11.47 o 
  -3  15  11      195.17      263.08     16.75 o 
  -2  15  11      123.58      115.34     17.00 o 
  -1  15  11       58.19       62.27     13.17 o 
   0  15  11        2.30        9.82     10.51 o 
   1  15  11      332.69      365.03     29.49 o 
  -7  16  11      325.51      357.13     28.94 o 
  -6  16  11        4.68       -3.37      7.92 o 
  -5  16  11       82.15       94.57     15.08 o 
  -4  16  11      642.09      754.55     36.85 o 
  -3  16  11       45.77       56.10     13.75 o 
  -2  16  11      215.34      249.49     24.29 o 
  -1  16  11      113.52      125.99     18.59 o 
  -6  17  11       19.24       23.84     10.70 o 
  -5  17  11      321.76      285.52     23.85 o 
  -4  17  11        2.06       -9.16      9.16 o 
  -1 -18  12        9.46       19.53      9.60 o 
   0 -18  12       13.84       15.07      8.93 o 
  -2 -17  12        5.60       24.31     11.22 o 
  -1 -17  12        0.99      -11.16     11.16 o 
   0 -17  12        2.04       -2.88      7.49 o 
   1 -17  12       11.88       29.53     10.02 o 
   2 -17  12        0.08       -8.65      9.51 o 
   3 -17  12       49.89       46.85     13.38 o 
   4 -17  12        1.02        6.87      9.99 o 
  -3 -16  12        2.72       19.51     10.59 o 
  -2 -16  12       12.98       14.97      9.76 o 
  -1 -16  12       37.07       46.14     11.52 o 
   0 -16  12        1.44        8.29      9.35 o 
   1 -16  12        3.20        0.19      7.91 o 
   2 -16  12      131.30      171.03     25.81 o 
   3 -16  12        1.18       -3.31      8.32 o 
   4 -16  12       16.92       12.95     10.03 o 
   5 -16  12      110.82      124.75     18.57 o 
  -4 -15  12        3.93       -1.66      9.09 o 
  -3 -15  12      107.54      130.41     17.86 o 
  -2 -15  12      118.34       84.51     15.01 o 
  -1 -15  12       33.98       26.31     10.01 o 
   0 -15  12      111.03      113.62     15.72 o 
   1 -15  12      353.70      438.71     27.07 o 
   2 -15  12       49.10       54.20      8.36 o 
   3 -15  12       10.63       26.91      8.86 o 
   4 -15  12       98.93      124.20     17.08 o 
   5 -15  12        0.62       31.17     12.86 o 
   6 -15  12       52.44       65.92     10.30 o 
   7 -15  12       22.08       12.49      9.27 o 
  -4 -14  12        1.41       20.26     11.64 o 
  -3 -14  12       74.23       89.81     15.56 o 
  -2 -14  12       70.24       68.19     14.04 o 
  -1 -14  12        0.01        4.78      8.21 o 
   0 -14  12      329.69      312.06     23.10 o 
   1 -14  12       62.18       71.26     11.94 o 
   2 -14  12       62.40       80.52      9.45 o 
   3 -14  12       74.98       70.96      8.96 o 
   4 -14  12        3.36        1.49      5.28 o 
   5 -14  12        2.94        3.33      6.22 o 
   6 -14  12      204.75      230.30     15.89 o 
   7 -14  12       30.17       22.62      7.38 o 
   8 -14  12        3.75        7.30      8.35 o 
  -5 -13  12      112.30      138.16     19.32 o 
  -4 -13  12      443.10      448.06     30.78 o 
  -3 -13  12       33.78       49.08     12.99 o 
  -2 -13  12        6.28       26.60      9.28 o 
  -1 -13  12       52.07       44.74     11.18 o 
   0 -13  12      140.53      115.00     14.45 o 
   1 -13  12       10.00       19.34      9.00 o 
   2 -13  12        0.97       -5.08      5.08 o 
   3 -13  12       19.38       16.18      6.87 o 
   4 -13  12        4.79        4.16      6.66 o 
   5 -13  12       11.01        9.56      5.89 o 
   6 -13  12        7.08        7.85      9.80 o 
   7 -13  12       37.72       41.48     13.40 o 
   8 -13  12      135.14      161.06     19.32 o 
  -6 -12  12        0.02       11.08     11.30 o 
  -5 -12  12        0.43       21.39     10.01 o 
  -4 -12  12        0.01       -8.74      8.74 o 
  -3 -12  12      136.76      161.91     18.49 o 
  -2 -12  12      295.95      302.03     22.88 o 
  -1 -12  12      189.38      172.54     17.17 o 
   0 -12  12      639.44      665.08     31.88 o 
   1 -12  12       76.25       93.12     12.83 o 
   2 -12  12      466.03      444.02     18.62 o 
   3 -12  12       33.70       43.55     23.35 o 
   4 -12  12       27.09       26.60      7.77 o 
   5 -12  12        0.66        0.48      4.45 o 
   6 -12  12      112.41       92.02     10.50 o 
   7 -12  12       27.15       22.17      6.69 o 
   8 -12  12      111.52      134.53     22.73 o 
  -6 -11  12       26.66       59.21     14.07 o 
  -5 -11  12      241.79      290.15     25.26 o 
  -4 -11  12       16.05       39.88     11.54 o 
  -3 -11  12      469.88      455.30     28.72 o 
  -2 -11  12       98.14       94.66     14.39 o 
  -1 -11  12       24.80       25.78      8.66 o 
   0 -11  12       59.89       55.18     10.94 o 
   1 -11  12       10.64        3.67      7.19 o 
   2 -11  12      475.89      406.44     17.25 o 
   3 -11  12        0.85       -4.58      6.96 o 
   4 -11  12        9.37       14.20      7.26 o 
   5 -11  12       44.75       37.64      5.60 o 
   6 -11  12      336.33      290.78     12.51 o 
   7 -11  12        9.68        9.39      5.18 o 
   8 -11  12       17.83        8.83     13.17 o 
  -7 -10  12       45.16       52.53     12.97 o 
  -6 -10  12        3.26        5.67      9.37 o 
  -5 -10  12        0.26       -2.72      8.95 o 
  -4 -10  12       54.89       63.00     12.31 o 
  -3 -10  12      601.69      586.37     31.90 o 
  -2 -10  12      174.51      183.73     17.54 o 
  -1 -10  12     2191.49     2236.13     37.56 o 
   0 -10  12      332.63      320.89     21.64 o 
   1 -10  12      539.09      490.63     26.00 o 
   2 -10  12      361.57      348.75     15.70 o 
   3 -10  12      229.01      205.01     12.01 o 
   4 -10  12      119.35       97.86      9.59 o 
   5 -10  12        7.27       16.08      4.86 o 
   6 -10  12        5.13        5.70      3.75 o 
   7 -10  12       71.39       74.52      8.59 o 
   8 -10  12       10.69       16.42      6.52 o 
   9 -10  12        8.45       18.20     10.39 o 
  -7  -9  12       87.43      110.70     16.80 o 
  -6  -9  12       46.36       53.93     12.55 o 
  -5  -9  12      278.11      300.55     24.64 o 
  -4  -9  12      137.50      148.05     17.58 o 
  -3  -9  12       10.41        9.52      8.84 o 
  -2  -9  12      410.10      380.58     24.42 o 
  -1  -9  12      229.53      236.21     20.58 o 
   0  -9  12       44.74       35.73      4.71 o 
   1  -9  12     1366.04     1291.64     43.98 o 
   2  -9  12        7.77        2.57      4.83 o 
   3  -9  12        0.71        7.29      4.46 o 
   4  -9  12     2029.82     1960.59     40.97 o 
   5  -9  12       40.32       55.53      5.39 o 
   6  -9  12      106.56      107.78      8.03 o 
   7  -9  12        9.57        5.86      4.30 o 
   8  -9  12       74.59       78.91     10.25 o 
   9  -9  12       28.81       20.16     10.77 o 
  -8  -8  12        1.59        9.18     11.44 o 
  -7  -8  12       10.95       12.82     10.25 o 
  -6  -8  12      188.36      149.37     17.90 o 
  -5  -8  12       29.35       25.01      9.58 o 
  -4  -8  12      155.98      158.71     17.21 o 
  -3  -8  12      133.31      137.96     15.59 o 
  -2  -8  12       46.23       42.09      9.91 o 
  -1  -8  12      727.21      771.27     14.82 o 
   0  -8  12       74.20       90.59     13.41 o 
   1  -8  12      161.80      130.45      8.44 o 
   2  -8  12     1343.71     1245.32     23.84 o 
   3  -8  12       35.68       35.16      4.92 o 
   4  -8  12       84.07       73.84      6.34 o 
   5  -8  12       14.40       25.03      5.03 o 
   6  -8  12      499.68      513.70     16.38 o 
   7  -8  12        0.93        2.04      4.49 o 
   8  -8  12       24.19       26.30      7.13 o 
   9  -8  12        0.28       -1.14      8.36 o 
  -8  -7  12       31.71       40.31     12.61 o 
  -7  -7  12       39.07       26.17     11.23 o 
  -6  -7  12      383.93      407.80     27.63 o 
  -5  -7  12        0.47       11.53      8.66 o 
  -4  -7  12      147.79      139.99     15.92 o 
  -3  -7  12      119.20      120.30     14.41 o 
  -2  -7  12        4.64       14.08      8.26 o 
  -1  -7  12        3.54        2.39      2.64 o 
   0  -7  12       18.83       29.44      4.81 o 
   1  -7  12      394.13      326.33     13.70 o 
   2  -7  12      509.73      483.02     14.66 o 
   3  -7  12     2253.11     2158.74     50.05 o 
   4  -7  12     2519.24     2410.53     37.24 o 
   5  -7  12      382.26      373.76     12.97 o 
   6  -7  12     1597.76     1547.91     29.74 o 
   7  -7  12       11.96       19.20      6.79 o 
   8  -7  12       13.20       15.22      8.80 o 
   9  -7  12       18.77       23.16     10.02 o 
  -9  -6  12      123.48      156.38     20.42 o 
  -8  -6  12      667.76      695.58     38.35 o 
  -7  -6  12      284.02      285.39     23.33 o 
  -6  -6  12      224.56      220.46     20.71 o 
  -5  -6  12      170.92      206.12     19.01 o 
  -4  -6  12     2072.73     1922.39     60.06 o 
  -3  -6  12      599.65      551.69     28.10 o 
  -2  -6  12       87.14      103.06     13.12 o 
  -1  -6  12      216.16      227.26     15.10 o 
   0  -6  12      488.77      488.09     14.56 o 
   1  -6  12      966.72      961.21     23.21 o 
   2  -6  12        0.38        3.08      3.92 o 
   3  -6  12      524.15      499.97     17.01 o 
   4  -6  12      252.41      248.72      9.98 o 
   5  -6  12     1959.11     1915.11     32.14 o 
   6  -6  12      908.84      906.07     21.00 o 
   7  -6  12        0.69        1.52      5.83 o 
   8  -6  12      381.83      431.99     20.29 o 
  -9  -5  12       14.97        4.29      8.49 o 
  -8  -5  12       36.29       60.10     13.60 o 
  -7  -5  12      472.71      458.01     29.53 o 
  -6  -5  12     1285.00     1171.67     46.57 o 
  -5  -5  12       71.29       59.18     12.14 o 
  -4  -5  12        5.91       13.56      8.79 o 
  -3  -5  12      324.99      279.67     19.73 o 
  -2  -5  12        0.00        2.58      4.68 o 
  -1  -5  12       23.00       14.74      8.06 o 
   0  -5  12        0.41        1.55      2.97 o 
   1  -5  12      361.90      379.22     13.81 o 
   2  -5  12       64.08       55.38      8.20 o 
   3  -5  12     1562.20     1501.25     31.66 o 
   4  -5  12      422.69      425.22     12.59 o 
   5  -5  12      684.49      739.24     17.60 o 
   6  -5  12      371.52      386.09     17.36 o 
   7  -5  12        1.03        5.00      5.37 o 
   8  -5  12        9.30       26.50      7.75 o 
 -10  -4  12        7.91       18.40     10.73 o 
  -9  -4  12       14.77       23.08     10.51 o 
  -8  -4  12       38.71       27.69      9.62 o 
  -7  -4  12       24.06       26.49      9.58 o 
  -6  -4  12      662.06      644.57     32.39 o 
  -5  -4  12     1084.60     1044.61     41.02 o 
  -4  -4  12      136.62      162.79     15.80 o 
  -3  -4  12      439.14      479.44     25.34 o 
  -2  -4  12      894.32      892.75     17.36 o 
  -1  -4  12       21.50       12.36      3.28 o 
   0  -4  12      259.19      217.27      9.63 o 
   1  -4  12       36.07       28.22      6.26 o 
   2  -4  12       38.38       45.92      7.94 o 
   3  -4  12      835.17      801.69     24.40 o 
   4  -4  12      612.21      646.05     15.23 o 
   5  -4  12     1731.50     1807.27     44.46 o 
   6  -4  12      157.97      141.20     10.67 o 
   7  -4  12     1446.89     1397.37     35.84 o 
   8  -4  12      165.88      146.93     18.29 o 
 -10  -3  12        0.38        6.65     10.20 o 
  -9  -3  12      654.36      716.49     38.16 o 
  -8  -3  12        2.40        6.55      8.31 o 
  -7  -3  12      242.76      248.95     20.97 o 
  -6  -3  12      156.75      127.93     15.66 o 
  -5  -3  12      449.70      440.51     25.12 o 
  -4  -3  12     2566.16     2350.72     64.70 o 
  -3  -3  12       16.47       23.00      7.67 o 
  -2  -3  12       82.09       94.81      5.80 o 
  -1  -3  12       19.39       22.73      3.76 o 
   0  -3  12      476.56      513.35     15.35 o 
   1  -3  12      447.29      483.92     20.91 o 
   2  -3  12        9.72       10.14      5.79 o 
   3  -3  12      315.52      329.01     12.47 o 
   4  -3  12      143.36      134.21      9.14 o 
   5  -3  12      258.79      255.23      9.23 o 
   6  -3  12        0.15       -2.52      4.29 o 
   7  -3  12        7.19        1.65      9.50 o 
   8  -3  12      147.07      174.50     20.65 o 
 -10  -2  12       77.74       91.74     15.84 o 
  -9  -2  12      332.08      321.58     24.77 o 
  -8  -2  12       10.06        0.84      7.68 o 
  -7  -2  12      185.10      204.98     18.49 o 
  -6  -2  12       16.80       16.83      7.65 o 
  -5  -2  12      183.67      168.73     15.43 o 
  -4  -2  12        0.00        0.06      4.62 o 
  -3  -2  12      344.88      353.08      7.52 o 
  -2  -2  12       53.86       36.14      3.98 o 
  -1  -2  12      503.44      554.47     15.78 o 
   0  -2  12     2322.25     2325.64     53.84 o 
   1  -2  12       80.71       98.45      9.88 o 
   2  -2  12      220.72      252.38     17.14 o 
   3  -2  12       31.15       19.76      4.45 o 
   4  -2  12      303.24      326.20     12.93 o 
   5  -2  12      587.12      588.47     20.72 o 
   6  -2  12      253.46      243.63     21.84 o 
   7  -2  12     1108.02     1112.20     48.64 o 
   8  -2  12        1.15       18.21     11.61 o 
 -10  -1  12       23.82       15.06      9.50 o 
  -9  -1  12      111.51       93.06     14.37 o 
  -8  -1  12       71.23       90.17     13.02 o 
  -7  -1  12     2547.55     2501.18     70.31 o 
  -6  -1  12      356.66      304.63     20.40 o 
  -5  -1  12      401.08      408.88     23.09 o 
  -4  -1  12        9.81       13.26      3.66 o 
  -3  -1  12        0.99        3.57      1.94 o 
  -2  -1  12       86.99       74.88      6.96 o 
  -1  -1  12      183.23      171.89      6.54 o 
   0  -1  12      913.16      888.59     29.10 o 
   1  -1  12      116.75      116.79     11.12 o 
   2  -1  12      916.79      918.17     15.55 o 
   3  -1  12     1489.67     1434.56     27.88 o 
   4  -1  12        3.36        1.55      3.26 o 
   5  -1  12      236.69      227.19     19.90 o 
   6  -1  12      513.10      509.34     30.81 o 
   7  -1  12       77.17       89.15     15.46 o 
   8  -1  12      105.65       92.29     16.75 o 
 -10   0  12      157.16      180.89     14.04 o 
  -9   0  12       15.22       27.12      8.52 o 
  -8   0  12       23.52       19.10      8.02 o 
  -7   0  12        1.65        5.91      6.70 o 
  -6   0  12      203.21      174.94     15.59 o 
  -5   0  12     1170.09     1111.07     44.37 o 
  -4   0  12        0.24        4.04      4.49 o 
  -3   0  12      191.91      187.50      6.45 o 
  -2   0  12      276.19      287.83      8.45 o 
  -1   0  12     1033.56      976.56     30.04 o 
   0   0  12     2117.26     1971.46     50.39 o 
   1   0  12     1861.12     1897.35     24.76 o 
   2   0  12      349.55      345.10      8.64 o 
   3   0  12       16.55       17.16      2.45 o 
   4   0  12       51.43       29.62      8.36 o 
   5   0  12      163.08      182.57     18.81 o 
   6   0  12        5.60       19.56      9.86 o 
   7   0  12        0.08        1.17      9.73 o 
   8   0  12        2.85        9.72     11.76 o 
 -10   1  12        2.54        4.21      6.16 o 
  -9   1  12       85.80       95.10     22.13 o 
  -8   1  12       10.73        5.25      6.36 o 
  -7   1  12      219.41      235.41     17.70 o 
  -6   1  12      191.65      181.50     15.14 o 
  -5   1  12     2055.69     1921.63     54.14 o 
  -4   1  12       11.70        8.82      3.69 o 
  -3   1  12        0.80        5.68      2.29 o 
  -2   1  12      322.46      346.90     13.84 o 
  -1   1  12       57.21       50.93      7.73 o 
   0   1  12      115.42       93.34     10.11 o 
   1   1  12     1368.13     1315.14     37.47 o 
   2   1  12      481.55      451.49     24.63 o 
   3   1  12      780.91      795.67     34.05 o 
   4   1  12        4.32        3.77      7.96 o 
   5   1  12      210.76      204.82     19.10 o 
   6   1  12       25.85       59.08     14.46 o 
   7   1  12       11.90        3.33      9.76 o 
   8   1  12        1.06       18.27     14.08 o 
 -10   2  12      110.20      140.85     18.49 o 
  -9   2  12        5.17       -0.51     10.22 o 
  -8   2  12        2.88       -0.49      6.10 o 
  -7   2  12        1.33       10.67      6.79 o 
  -6   2  12        0.23        7.68      7.12 o 
  -5   2  12      117.15      108.69     11.76 o 
  -4   2  12      908.57      926.59     25.35 o 
  -3   2  12      473.56      393.82     13.41 o 
  -2   2  12        8.59        3.08      2.58 o 
  -1   2  12        8.74        5.81      3.25 o 
   0   2  12       95.54       99.36     11.12 o 
   1   2  12        1.32        8.74      6.99 o 
   2   2  12       16.02       16.10      2.99 o 
   3   2  12       22.90       16.40      8.58 o 
   4   2  12       33.76       41.18     10.47 o 
   5   2  12       12.15       13.44      8.73 o 
   6   2  12       12.12       18.38     10.43 o 
   7   2  12      136.15      166.96     20.22 o 
 -10   3  12       10.63       14.21     11.64 o 
  -9   3  12       92.32      101.82      9.58 o 
  -8   3  12       33.51       32.30      8.57 o 
  -7   3  12       25.77       13.67     10.56 o 
  -6   3  12       47.17       41.31      8.03 o 
  -5   3  12      233.54      230.37     16.04 o 
  -4   3  12       34.81       45.79      5.41 o 
  -3   3  12      351.96      367.77      9.95 o 
  -2   3  12      498.48      504.44     12.76 o 
  -1   3  12       25.54       29.87      8.19 o 
   0   3  12      193.03      217.96     15.87 o 
   1   3  12      141.07      139.77      4.90 o 
   2   3  12        2.23        0.81      8.00 o 
   3   3  12      150.46      130.09     15.01 o 
   4   3  12       50.48       50.18     10.26 o 
   5   3  12       11.35        8.56      9.23 o 
   6   3  12       55.33       72.83     14.57 o 
   7   3  12       10.12       -4.35      8.93 o 
 -10   4  12      125.65      121.81     18.37 o 
  -9   4  12        2.58        7.56     10.65 o 
  -8   4  12       16.25       12.93      5.28 o 
  -7   4  12       73.49       84.63      8.09 o 
  -6   4  12        0.21        3.28      7.52 o 
  -5   4  12        9.58       11.32      4.79 o 
  -4   4  12       24.81       23.82      4.72 o 
  -3   4  12       41.08       51.47      4.81 o 
  -2   4  12      183.26      164.27      6.74 o 
  -1   4  12        0.46        4.66      3.64 o 
   0   4  12      195.93      188.97      9.81 o 
   1   4  12       42.22       37.37      2.58 o 
   2   4  12      348.28      327.33     21.81 o 
   3   4  12       80.29       54.89     12.10 o 
   4   4  12        1.47        4.84      8.83 o 
   5   4  12        6.67        5.97      8.60 o 
   6   4  12       64.64       64.11     12.85 o 
   7   4  12       15.65       -1.39      7.35 o 
 -10   5  12        3.86        3.03      9.51 o 
  -9   5  12        9.97        4.94     10.50 o 
  -8   5  12        0.45       -3.87      9.53 o 
  -7   5  12       66.64       73.53      7.71 o 
  -6   5  12       66.66       71.63      7.13 o 
  -5   5  12      203.14      232.35     11.28 o 
  -4   5  12       10.40        6.45      5.66 o 
  -3   5  12       37.60       33.14      4.48 o 
  -2   5  12       84.74       75.95      7.08 o 
  -1   5  12        0.00       -0.71      3.59 o 
   0   5  12      200.11      184.02      8.66 o 
   1   5  12     1540.82     1544.58     61.24 o 
   2   5  12        0.86        2.95      7.85 o 
   3   5  12        6.79        4.37      7.51 o 
   4   5  12       31.25       59.38     11.97 o 
   5   5  12       10.10        9.91     10.20 o 
   6   5  12      235.90      273.62     24.62 o 
   7   5  12       12.13        4.94     10.10 o 
 -10   6  12       19.51       38.55     14.34 o 
  -9   6  12        7.94        3.76     10.35 o 
  -8   6  12      268.07      277.19     23.32 o 
  -7   6  12      218.32      229.48     11.88 o 
  -6   6  12        0.32        1.41      3.70 o 
  -5   6  12        8.71       15.98      6.70 o 
  -4   6  12       41.00       45.61      4.92 o
[truncated: 169,352 more chars]
